# Supplementary material for: An overview of molecular markers for identification of non-human fecal pollution sources
Source: Front Microbiol. 2023 Nov 23;14:1256174. doi: 10.3389/fmicb.2023.1256174 (PMC10701406; doi:10.3389/fmicb.2023.1256174)
Supplement: Supplementary file 1 [file Table_1.XLSX]

## Sheet: Supplementary table 1
Assay	Host group	Target host	DNA target	Target bacteria/virus	Forward primer (name)	Reverse primer (name)	Probe (name)	Forward primer (sequence)	Reverse primer (sequence)	Probe (sequence)	Expected amplicon size (bp)	Remarks	Original reference for method development (short)	Original reference for method development (long)
Av163	Birds	Bird	16S rRNA gene	Gallibacterium	Av163F	Av163R	Av163P	TCCGGACTACGATGCACTTTC	GCATACAGAGGGAGGCGAAG	FAM- AGTTTCGCTCCGTATCGC- BHQplus	74	/	Ohad et al., 2016	Ohad, S., Ben-Dor, S., Prilusky, J., Kravitz, V., Dassa, B., Chalifa-Caspi, V., et al. (2016). The development of a novel qPCR assay-set for identifying fecal contamination originating from domestic fowls and waterfowl in Israel. Front Microbiol 7. doi: 10.3389/fmicb.2016.00145.
Av4143	Birds	Bird	16S rRNA gene	Lactobacillus	Av4143F	Av4143R	Av4143P	TGCAAGTCGAACGAGGATTTCT	TCACCTTGGTAGGCCGTTACC	FAM-AGGTGGTTTTGCTATCGCTTT-BHQplus	244	/	Ohad et al., 2016	Ohad, S., Ben-Dor, S., Prilusky, J., Kravitz, V., Dassa, B., Chalifa-Caspi, V., et al. (2016). The development of a novel qPCR assay-set for identifying fecal contamination originating from domestic fowls and waterfowl in Israel. Front Microbiol 7. doi: 10.3389/fmicb.2016.00145.
GFD	Birds	Bird	16S rRNA gene	Helicobacter	GFDF	GFDR	/	TCGGCTGAGCACTCTAGGG	GCGTCTCTTTGTACATCCCA	/	123	/	Green et al., 2012	Green, H. C., Dick, L. K., Gilpin, B., Samadpour, M., and Field, K. G. (2012). Genetic markers for rapid PCR-based identification of gull, Canada goose, duck, and chicken fecal contamination in water. Appl Environ Microbiol 78. doi: 10.1128/AEM.05734-11.
Av43	Birds	Chicken	16S rRNA gene	Firmicutes	Av43F	Av43R	Av43P	GCAAGTTGAGCGGAGATATGG	ATCGGCCTATCCCCCAATATA	FAM-CTCTTTATATTTTAGCAGCGAACG-BHQplus	100	/	Ohad et al., 2016	Ohad, S., Ben-Dor, S., Prilusky, J., Kravitz, V., Dassa, B., Chalifa-Caspi, V., et al. (2016). The development of a novel qPCR assay-set for identifying fecal contamination originating from domestic fowls and waterfowl in Israel. Front Microbiol 7. doi: 10.3389/fmicb.2016.00145.
CytB	Birds	Chicken and duck	Eukaryotic mitochondrial DNA (gene encoding cytochrome b)	/	cytb-F	cytb-R	cytB-P	AAATCCCACCCCCTACTAAAAATAAT	CAGATGAAGAAGAATGAGGCG	6-FAM-ACAACTCCCTAATCGACCT-NFQ-MGB	263	/	Zhuang et al., 2017	Zhuang, F. F., Li, H., Zhou, X. Y., Zhu, Y. G., and Su, J. Q. (2017). Quantitative detection of fecal contamination with domestic poultry feces in environments in China. AMB Express 7. doi: 10.1186/S13568-017-0379-0.
ND5	Birds	Chicken and duck	Eukaryotic mitochondrial DNA (gene encoding subunit 5 of the NADH dehydrogenase)	/	ND5-F	ND5-R	ND5-P	ACCTCCCCCAACTAGC	TTGCCAATGGTTAGGCAGGAG	6-FAM-TCAACCCATGCCTTCTT-NFQ-MGB	172	/	Zhuang et al., 2017	Zhuang, F. F., Li, H., Zhou, X. Y., Zhu, Y. G., and Su, J. Q. (2017). Quantitative detection of fecal contamination with domestic poultry feces in environments in China. AMB Express 7. doi: 10.1186/S13568-017-0379-0.
GFB	Birds	Gull	16S rRNA gene	Fusobacterium	GFBF	GFBR	/	TCATGAAAGCTATATGCGCCAAAA	TCCATTGTCCAATATTCCCCAC	/	176	/	Green et al., 2012	Green, H. C., Dick, L. K., Gilpin, B., Samadpour, M., and Field, K. G. (2012). Genetic markers for rapid PCR-based identification of gull, Canada goose, duck, and chicken fecal contamination in water. Appl Environ Microbiol 78. doi: 10.1128/AEM.05734-11.
GFC	Birds	Gull	16S rRNA gene	Catellicoccus marimammalium	GFCF	GFCR	/	CCCTTGTCGTTAGTTGCCATCATTC	GCCCTCGCGAGTTCGCTGC	/	162	/	Green et al., 2012	Green, H. C., Dick, L. K., Gilpin, B., Samadpour, M., and Field, K. G. (2012). Genetic markers for rapid PCR-based identification of gull, Canada goose, duck, and chicken fecal contamination in water. Appl Environ Microbiol 78. doi: 10.1128/AEM.05734-11.
Gull2	Birds	Gull	16S rRNA gene	Catellicoccus marimammalium	Gull2F	Gull2R	/	TGCATCGACCTAAAGTTTTGAG	GTCAAAGAGCGAGCAGTTACTA	/	412	/	Lu et al., 2008	Lu, J., Santo Domingo, J. W., Lamendella, R., Edge, T., and Hill, S. (2008). Phylogenetic Diversity and Molecular Detection of Bacteria in Gull Feces. Appl Environ Microbiol 74, 3969. doi: 10.1128/AEM.00019-08.
Gull3	Birds	Gull	16S rRNA gene	Streptococcus	SAG1F	SAG1R	/	ATTTAACCCATGTTAGATGC	CGTCCCTTTCTGGTAAGT	/	319	/	Ryu et al., 2012	Ryu, H., Griffith, J. F., Khan, I. U. H., Hill, S., Edge, T. A., Toledo-Hernandez, C., et al. (2012). Comparison of gull feces-specific assays targeting the 16S rRNA Genes of Catellicoccus marimammalium and Streptococcus spp. Appl Environ Microbiol 78. doi: 10.1128/AEM.07192-11.
Gull4	Birds	Gull	16S rRNA gene	Catellicoccus marimammalium	qGull7F	qGull8R	qGull7P	CTTGCATCGACCTAAAGTTTTGAG	GGTTCTCTGTATTATGCGGTATTAGCA	6-FAM-ACACGTGGGTAACCTGCCCATCAGA-TAMRA or 6-FAM-ACACGTGGGTAACCTGCCCATCAGA-ZEN/IBFQ	116	/	Ryu et al., 2012	Ryu, H., Griffith, J. F., Khan, I. U. H., Hill, S., Edge, T. A., Toledo-Hernandez, C., et al. (2012). Comparison of gull feces-specific assays targeting the 16S rRNA Genes of Catellicoccus marimammalium and Streptococcus spp. Appl Environ Microbiol 78. doi: 10.1128/AEM.07192-11.
LA35	Birds	Poultry	16S rRNA gene	Brevibacterium avium	8F (optional, for nested PCR), LA35F	907R (for nested PCR), LA35R	/	GGATCCAGACTTTGATYMTGGCTCAG (optional, for nested PCR), ACCGGATACGACCATCTGC	CCGTCAATTCMTTTGAGTTT (for nested PCR), TCCCCAGTGTCAGTCACAGC	6-FAM-CAGCAGGGAAGAAGCCTTCGGGTGACGGTA-BHQ-1	571	The use of nested PCR primers is optional; probes were not employed in every validation study (see Supplementary table 2)	Weidhaas et al., 2010; Weidhaas and Liposomb, 2013	Weidhaas, J. L., Macbeth, T. W., Olsen, R. L., Sadowsky, M. J., Norat, D., and Harwood, V. J. (2010). Identification of a Brevibacterium marker gene specific to poultry litter and development of a quantitative PCR assay. J Appl Microbiol 109, 334–347. doi: 10.1111/J.1365-2672.2010.04666.X. & Weidhaas, J., and Lipscomb, E. (2013). A new method for tracking poultry litter in the Potomac Basin headw…
Swan_2	Birds	Swan	16S rRNA gene	Rombustia	Swan_2F	Swan_2R	Swan_2P	GTAATACGTAGGGGGCAAG	TCTCCTGTACTCAAGTTTAAC	FAM-TACGCATTTCACCGCTACAC-TAMRA	135	/	Boukerb et al., 2021	Boukerb, A. M., Noël, C., Quenot, E., Cadiou, B., Chevé, J., Quintric, L., et al. (2021). Comparative Analysis of Fecal Microbiomes From Wild Waterbirds to Poultry, Cattle, Pigs, and Wastewater Treatment Plants for a Microbial Source Tracking Approach. Front Microbiol 12. doi: 10.3389/FMICB.2021.697553.
Av13	Birds	Waterfowl	16S rRNA gene	Fusobacteriaceae	Av13F	Av13R	Av13P	AGTTTGATCCTGGCTCAGGATG	GAGGCAAGTTCCTTACGCGTT	FAM- AAGTTACCTTCGGGTAATGAGGAT-BHQplus	119	/	Ohad et al., 2016	Ohad, S., Ben-Dor, S., Prilusky, J., Kravitz, V., Dassa, B., Chalifa-Caspi, V., et al. (2016). The development of a novel qPCR assay-set for identifying fecal contamination originating from domestic fowls and waterfowl in Israel. Front Microbiol 7. doi: 10.3389/fmicb.2016.00145.
Av216	Birds	Waterfowl	16S rRNA gene	Unknown	Av216F	Av216R	Av216P	ATAAGCGAGGGATAACTATTGGAAAC	AACTAGCTAATGCACCGCAGAT	FAM-AAGCAACTGTTTCACTTATGGAT-BHQplus	122	/	Ohad et al., 2016	Ohad, S., Ben-Dor, S., Prilusky, J., Kravitz, V., Dassa, B., Chalifa-Caspi, V., et al. (2016). The development of a novel qPCR assay-set for identifying fecal contamination originating from domestic fowls and waterfowl in Israel. Front Microbiol 7. doi: 10.3389/fmicb.2016.00145.
Av24	Birds	Waterfowl	16S rRNA gene	Fusobacteriaceae	Av24F	Av24R	Av24P	GGAAACGACAGCTAATACCGGATA	CTCTTGGCGCATATAGCTTTCA	FAM- ATGAGACTTTCGCATGAGAGAC-BHQplus	76	/	Ohad et al., 2016	Ohad, S., Ben-Dor, S., Prilusky, J., Kravitz, V., Dassa, B., Chalifa-Caspi, V., et al. (2016). The development of a novel qPCR assay-set for identifying fecal contamination originating from domestic fowls and waterfowl in Israel. Front Microbiol 7. doi: 10.3389/fmicb.2016.00145.
BacCan	Other	Dog	16S rRNA gene	Bacteroidales	BacCan-545f1	BacUni690r1, BacUni690r2	BacCan656_P	GGAGCGCAGACGGGTTTT	CAATCGGAGTTCTTCGTGATATCTA, AATCGGAGTTCCTCGTGATATCTA	6-FAM-TGGTGTAGCGGTGAAA-TAMRA-MGB or 6-FAM-TGGTGTAGCGGTGAAA-TAMRA-MGB	145	Probes were not employed in every validation study (see Supplementary table 2)	Kildare et al., 2007	Kildare, B. J., Leutenegger, C. M., McSwain, B. S., Bambic, D. G., Rajal, V. B., and Wuertz, S. (2007). 16S rRNA-based assays for quantitative detection of universal, human-, cow-, and dog-specific fecal Bacteroidales: a Bayesian approach. Water Res 41, 3701–3715. doi: 10.1016/J.WATRES.2007.06.037.
BacCanᵐ	Other	Dog	16S rRNA gene	Bacteroidales	BacCan-545f1	BacUni690r1 or BacUni690r2	BacUni-656p	GGAGCGCAGACGGGTTTT	CAATCGGAGTTCTTCGTGATATCTA or AATCGGAGTTCCTCGTGATATCTA	6-FAM-TGGTGTAGCGGTGAAA-BHQ-1	143 or 145	Probes were not employed in every validation study (see Supplementary table 2)	Kildare et al., 2007	Kildare, B. J., Leutenegger, C. M., McSwain, B. S., Bambic, D. G., Rajal, V. B., and Wuertz, S. (2007). 16S rRNA-based assays for quantitative detection of universal, human-, cow-, and dog-specific fecal Bacteroidales: a Bayesian approach. Water Res 41, 3701–3715. doi: 10.1016/J.WATRES.2007.06.037.
DF113F-DF472R	Other	Dog	16S rRNA gene	Bacteroides	DF113F	DF472R	/	ATCTCAAGAGCACATGCAA	AATAAATCCGGATAACGCTC	/	380	/	Hussein et al., 2014	Hussein, K. R., Waines, P. L., Nisr, R. B., Glegg, G., and Bradley, G. (2014). Development and use of Bacteroides 16S rRNA Polymerase Chain Reaction Assay for Source Tracking Dog Faecal Pollution in Bathing Waters. Waters. Hydrol Current Res 5, 163. doi: 10.4172/2157-7587.1000163.
DF418F-DF609R	Other	Dog	16S rRNA gene	Bacteroides	DF418F	DF609R	/	ACGAATAAGCATCGGCTAAC	AAGCATTTCACCGCTACA	/	210	/	Hussein et al., 2014	Hussein, K. R., Waines, P. L., Nisr, R. B., Glegg, G., and Bradley, G. (2014). Development and use of Bacteroides 16S rRNA Polymerase Chain Reaction Assay for Source Tracking Dog Faecal Pollution in Bathing Waters. Waters. Hydrol Current Res 5, 163. doi: 10.4172/2157-7587.1000163.
DF53F-DF606R	Other	Dog	16S rRNA gene	Bacteroides	DF53F	DF606R	/	TATCCAACCTCCCGCATAC	CATTTCACCGCTACACCAC	/	570	/	Hussein et al., 2014	Hussein, K. R., Waines, P. L., Nisr, R. B., Glegg, G., and Bradley, G. (2014). Development and use of Bacteroides 16S rRNA Polymerase Chain Reaction Assay for Source Tracking Dog Faecal Pollution in Bathing Waters. Waters. Hydrol Current Res 5, 163. doi: 10.4172/2157-7587.1000163.
DogBac	Other	Dog	16S rRNA gene	Bacteroidales	DF475F	Bac708R	/	CGCTTGTATGTACCGGTACG	CAATCGGAGTTCTTCGTG	/	251	/	Dick et al., 2005b; Bernhard and Field, 2000b	Dick, L. K., Simonich, M. T., and Field, K. G. (2005b). Microplate subtractive hybridization to enrich for Bacteroidales genetic markers for fecal source identification. Appl Environ Microbiol 71, 3179–3183. doi: 10.1128/AEM.71.6.3179-3183.2005. & Bernhard, A. E., and Field, K. G. (2000b). Identification of nonpoint sources of fecal pollution in coastal waters by using host-specific 16S ribosomal…
DogND5	Other	Dog	Eukaryotic mitochondrial DNA (gene encoding subunit 5 of the NADH dehydrogenase)	/	DogF	DogR	DogP	GGCATGCCTTTCCTTACAGGATTC	GGGATGTGGCAACGAGTGTAATTATG	6-FAM-TCATCGAGTCCGCTAACACGTCGAAT-BHQ-1	102	/	Caldwell and Levine, 2009	Caldwell, J. M., and Levine, J. F. (2009). Domestic wastewater influent profiling using mitochondrial real-time PCR for source tracking animal contamination. J Microbiol Methods 77, 17–22. doi: 10.1016/J.MIMET.2008.11.007.
HoF597	Other	Horse	16S rRNA gene	Bacteroidales	HoF597F	Bac708R	/	CCAGCCGTAAAATAGTCGG	CAATCGGAGTTCTTCGTG	/	129	/	Dick et al., 2005a; Bernhard and Field, 2000b	Dick, L. K., Bernhard, A. E., Brodeur, T. J., Santo Domingo, J. W., Simpson, J. M., Walters, S. P., et al. (2005a). Host distributions of uncultivated fecal Bacteroidales bacteria reveal genetic markers for fecal source identification. Appl Environ Microbiol 71. doi: 10.1128/AEM.71.6.3184-3191.2005. & Bernhard, A. E., and Field, K. G. (2000b). Identification of nonpoint sources of fecal pollution…
HorseBact	Other	Horse	16S rRNA gene	Bacteroidales	Ho-622F, Ho-622F-w.7	Ho-722R, Ho-722r-w.7	HoF2-644	TGCGTAGGCGGGAAGTCA, AGCGCAGGCGGAGTGAT	GAATTCCATCGCCCTCTAGTGT, AGTTCCGCCTTCCTCTCCC	6FAM-CAGCCGTAAAATMGYCGG–MGBNFQ	100	The validation study conducted on the HorseBact marker referenced in Supplementary Table 2, did not utilize the probe, however it was used in the original study conducted by Silkie and Nelson (2009)	Silkie and Nelson, 2009; Simpson et al., 2004; Layton et al., 2006	Silkie, S. S., and Nelson, K. L. (2009). Concentrations of host-specific and generic fecal markers measured by quantitative PCR in raw sewage and fresh animal feces. Water Res 43, 4860–4871. doi: 10.1016/J.WATRES.2009.08.017. & Simpson, J. M., Domingo, J. W. S., and Reasoner, D. J. (2004). Assessment of equine fecal contamination: The search for alternative bacterial source-tracking targets. FEMS…
HorseCytB	Other	Horse	Eukaryotic mitochondrial DNA (gene encoding cytochrome b)	/	HorseF	HorseR	HorseP	AGGAGCAACAGTCATCACGAACCT	AAATGTACGACTACCAGGGCTGTG	6-FAM-ATCGGTACTACCCTCGTCGAGTGAAT-BHQ-1	168	/	Schill and Mathes, 2008	Schill, W. B., and Mathes, M. V (2008). Real-time PCR detection and quantification of nine potential sources of fecal contamination by analysis of mitochondrial cytochrome b targets. Environ Sci Technol 42, 5229–5234. doi: 10.1021/ES800051Z.
MuBa01	Other	Muskrat	16S rRNA gene	Bacteroidales	MuBa01F	MuBa01R	MuBa01P	CTCTTTTGCCGGGGAG	TTTACCGCTTGCTTGACG	6-FAM-GAGTACCCGGAGAAAAAGCA-BHQ-1	168	/	Marti et al., 2011	Marti, R., Zhang, Y., Lapen, D. R., and Topp, E. (2011). Development and validation of a microbial source tracking marker for the detection of fecal pollution by muskrats. J Microbiol Methods 87, 82–88. doi: 10.1016/J.MIMET.2011.07.013.
L.amylovorus	Other	Pig	16S rRNA gene	Lactobacillus amylovorus	L.amylovorus-f	L.amylovorus-r	/	TTCTGCCTTTTTGGGATCAA	CCTTGTTTATTCAAGTGGGTGA	/	175	/	Konstantinov et al., 2005	Konstantinov, S. R., Smidt, H., and Vos, W. M. De (2005). Representational Difference Analysis and Real-Time PCR for Strain-Specific Quantification of Lactobacillus sobrius sp. nov. Appl Environ Microbiol 71, 7578. doi: 10.1128/AEM.71.11.7578-7581.2005.
P23-2	Other	Pig	Methyl coenzyme M reductase (mcrA) gene	Methanogenic bacteria	P23-2f	P23-2r	/	TCTGCGACACCGGTAGCCATTGA	ATACACTGGCGACATTCTTGAGGATTAC	/	258	/	Ufnar et al., 2007	Ufnar, J. A., Ufnar, D. F., Wang, S. Y., and Ellender, R. D. (2007). Development of a swine-specific fecal pollution marker based on host differences in methanogen mcrA genes. Appl Environ Microbiol 73, 5209–5217. doi: 10.1128/AEM.00319-07.
P-CytB	Other	Pig	Eukaryotic mitochondrial DNA (gene encoding cytochrome b)	/	P-CytB-f	P-CytB-r	/	CGACAAAGCAACCCTCACACGATT	TAGGGTTGTTGGATCCGGTTTCGT	/	116	/	Schill and Mathes, 2008	Schill, W. B., and Mathes, M. V (2008). Real-time PCR detection and quantification of nine potential sources of fecal contamination by analysis of mitochondrial cytochrome b targets. Environ Sci Technol 42, 5229–5234. doi: 10.1021/ES800051Z.
PF163	Other	Pig	16S rRNA gene	Bacteroidales	PF163F	Bac708R	/	GCGGATTAATACCGTATGA	CAATCGGAGTTCTTCGTG	/	563	/	Dick et al., 2005a; Bernhard and Field, 2000b	Dick, L. K., Bernhard, A. E., Brodeur, T. J., Santo Domingo, J. W., Simpson, J. M., Walters, S. P., et al. (2005a). Host distributions of uncultivated fecal Bacteroidales bacteria reveal genetic markers for fecal source identification. Appl Environ Microbiol 71. doi: 10.1128/AEM.71.6.3184-3191.2005. & Bernhard, A. E., and Field, K. G. (2000b). Identification of nonpoint sources of fecal pollution…
Pig-1-Bac	Other	Pig	16S rRNA gene	Bacteroidales	Bac32F	Bac108R	Bac44P	AACGCTAGCTACAGGCTTAAC	CGGGCTATTCCTGACTATGGG	6-FAM-ATCGAAGCTTGCTTTGATAGATGGCG-BHQ-1	129	/	Mieszkin et al., 2009	Mieszkin, S., Furet, J. P., Corthier, G., and Gourmelon, M. (2009). Estimation of pig fecal contamination in a river catchment by real-time PCR using two Pig-Specific Bacteroidales 16S rRNA genetic markers. Appl Environ Microbiol 75. doi: 10.1128/AEM.02343-08.
Pig-2-Bac	Other	Pig	16S rRNA gene	Bacteroidales	Pig-2-Bac41F	Pig-2-Bac163Rm	Pig-2Bac113	GCATGAATTTAGCTTGCTAAATTTGAT	ACCTCATACGGTATTAATCCGC	VIC-TCCACGGGATAGCC-NFQ-MGB or 6-FAM-TCCACGGGATAGCC-NFQ-MGB or 6-FAM-TCCACGGGATAGCC-MGB or 6-FAM-TCCACGGGATAGCC-BHQ-1	116	Probes were not employed in every validation study (see Supplementary table 2)	Mieszkin et al., 2009	Mieszkin, S., Furet, J. P., Corthier, G., and Gourmelon, M. (2009). Estimation of pig fecal contamination in a river catchment by real-time PCR using two Pig-Specific Bacteroidales 16S rRNA genetic markers. Appl Environ Microbiol 75. doi: 10.1128/AEM.02343-08.
Pig-Bac1	Other	Pig	16S rRNA gene	Bacteroidales	PS422F	Bac581R	/	CGGGTTGTAAACTGCTTTTATGAAG	CGCTCCCTTTAAACCCAATAAA	/	150	/	Okabe et al., 2007	Okabe, S., Okayama, N., Savichtcheva, O., and Ito, T. (2007). Quantification of host-specific Bacteroides-Prevotella 16S rRNA genetic markers for assessment of fecal pollution in freshwater. Appl Microbiol Biotechnol 74. doi: 10.1007/s00253-006-0714-x.
Pig-Bac2	Other	Pig	16S rRNA gene	Bacteroidales	Bac41F	PS183R	/	TACAGGCTTAACACATGCAAGTCG	CTCATACGGTATTAATCCGCCTTT	/	145	/	Okabe et al., 2007	Okabe, S., Okayama, N., Savichtcheva, O., and Ito, T. (2007). Quantification of host-specific Bacteroides-Prevotella 16S rRNA genetic markers for assessment of fecal pollution in freshwater. Appl Microbiol Biotechnol 74. doi: 10.1007/s00253-006-0714-x.
P-ND5	Other	Pig	Eukaryotic mitochondrial DNA (gene encoding subunit 5 of the NADH dehydrogenase)	/	P-ND5-f	P-ND5-r	/	ACAGCTGCACTACAAGCAATGC	GGATGTAGTCCGAATTGAGCTGATTAT	/	196	/	Caldwell et al., 2007	Caldwell, J. M., Raley, M. E., and Levine, J. F. (2007). Mitochondrial Multiplex Real-Time PCR as a Source Tracking Method in Fecal-Contaminated Effluents. Environ Sci Technol 41, 3277–3283. doi: 10.1021/ES062912S.
Pomito	Other	Pig	Eukaryotic mitochondrial DNA	/	Pomito3-G, Pomito11-G	Pomito3-D, Pomito11-D	/	GGCCACATTAGCACTACTCAACATC, CTCTATACTCTTACTATCTCTAGGAC	AGATCCGATGATTACGTGCAAC, ATACGCCTAGTGCAATGGTGATGGA	/	788, 400	/	Martellini et al., 2005	Martellini, A., Payment, P., and Villemur, R. (2005). Use of eukaryotic mitochondrial DNA to differentiate human, bovine, porcine and ovine sources in fecally contaminated surface water. Water Res 39, 541–548. doi: 10.1016/J.WATRES.2004.11.012.
PSM	Other	Possum	16S rRNA gene	Bacteroidales	P56F	P208R	/	TGCAAGTCGAGGGGTAACAG	TAAGGAGACCATGCGGAATC	/	152	/	Devane et al., 2013	Devane, M., Robson, B., Wood, D., Gilpin, B. J., and Nourozi, F. (2013). Distinguishing human and possum faeces using PCR markers. J Water Health 11, 397–409. doi: 10.2166/WH.2013.122.
Bac2	Ruminants	Cattle	Gene encoding a HDIG domain protein	Bacteroidales	Bac2F	Bac2R	/	GCTTGTTGCGTTCCTTGAGATAAT	ACAAGCCAGGTGATACAGAAAG	/	274	/	Shanks et al., 2006	Shanks, O. C., Domingo, J. W. S., Lamendella, R., Kelty, C. A., and Graham, J. E. (2006). Competitive metagenomic DNA hybridization identifies host-specific microbial genetic markers in cow fecal samples. Appl Environ Microbiol 72, 4054–4060. doi: 10.1128/AEM.00023-06/SUPPL_FILE/SUPPLEMENT_TABLE.ZIP.
Bac3	Ruminants	Cattle	Gene encoding a sialic acid-specific 9-O-acetylesterase secretory protein homolog	Bacteroidales	Bac3F	Bac3R	/	CTAATGGAAAATGGATGGTATCT	GCCGCCCAGCTCAAATAG	/	166	/	Shanks et al., 2006	Shanks, O. C., Domingo, J. W. S., Lamendella, R., Kelty, C. A., and Graham, J. E. (2006). Competitive metagenomic DNA hybridization identifies host-specific microbial genetic markers in cow fecal samples. Appl Environ Microbiol 72, 4054–4060. doi: 10.1128/AEM.00023-06/SUPPL_FILE/SUPPLEMENT_TABLE.ZIP.
B-Avs	Ruminants	Cattle	Hexon gene	Bovine specific adenovirus	BALF, BALN	BARF, BARN	/	GRTGGTCIYTRGATRTRATGGA, ATTCARGTWCCWCARAARTTTTTTGC	AAGYCTRTCATCYCCDGGCCA, CCWGAATAHRIAAARTTKGGATC	/	641, 430	/	Motes et al., 2004	Motes, C. M. De, Clemente-Casares, P., Hundesa, A., Martín, M., and Girones, R. (2004). Detection of Bovine and Porcine Adenoviruses for Tracing the Source of Fecal Contamination. Appl Environ Microbiol 70, 1448–1454. doi: 10.1128/AEM.70.3.1448-1454.2004.
Cow-Bac2 EP	Ruminants	Cattle	16S rRNA gene	Bacteroidales	qCS621F	qBac725R	/	AACCACAGCCCGCGATT	CAATCGGAGTTCTTCGTGATATCTA	/	104	/	Okabe et al., 2007	Okabe, S., Okayama, N., Savichtcheva, O., and Ito, T. (2007). Quantification of host-specific Bacteroides-Prevotella 16S rRNA genetic markers for assessment of fecal pollution in freshwater. Appl Microbiol Biotechnol 74. doi: 10.1007/s00253-006-0714-x.
CowM2	Ruminants	Cattle	Gene encoding a HDIG domain protein	Bacteroidales	CowM2F	CowM2R	/	CGGCCAAATACTCCTGATCGT	GCTTGTTGCGTTCCTTGAGATAAT	6-FAM-AGGCACCTATGTCCTTTACCTCATCAACTACAGACA-TAMRA	92	Probes were not employed in every validation study (see Supplementary table 2)	Shanks et al., 2008	Shanks, O. C., Atikovic, E., Blackwood, A. D., Lu, J., Noble, R. T., Domingo, J. S., et al. (2008). Quantitative PCR for detection and enumeration of genetic markers of bovine fecal pollution. Appl Environ Microbiol 74, 745–752. doi: 10.1128/AEM.01843-07.
CowM3	Ruminants	Cattle	Gene encoding a sialic acid-specific 9-O-acetylesterase secretory protein homolog	Bacteroidales	CowM3F	CowM3R	CowM3P	CCTCTAATGGAAAATGGATGGTATCT	CCATACTTCGCCTGCTAATACCTT	6-FAM-TTATGCATTGAGCATCGAGGCC-TAMRA	122	/	Shanks et al., 2008	Shanks, O. C., Atikovic, E., Blackwood, A. D., Lu, J., Noble, R. T., Domingo, J. S., et al. (2008). Quantitative PCR for detection and enumeration of genetic markers of bovine fecal pollution. Appl Environ Microbiol 74, 745–752. doi: 10.1128/AEM.01843-07.
CWBif	Ruminants	Cattle	16S rRNA gene	Bifidobacterium	Bif-F	Bif-R	CWBif-P	TTCGGGTTGTAAACCGCTTTT	TACGTATTACCGCGGCTGCT	FAM-TTCGGCCGTGTTGAGT-MGB-NFQ	112	/	Gómez-Don̈ate et al., 2012	Gómez-Don̈ate, M., Ballesté, E., Muniesa, M., and Blanch, A. R. (2012). New Molecular Quantitative PCR Assay for Detection of Host-Specific Bifidobacteriaceae Suitable for Microbial Source Tracking. Appl Environ Microbiol 78, 5788. doi: 10.1128/AEM.00895-12.
Bac32F/RumD1R	Ruminants	Ruminant	16S rRNA gene	Bacteroidales	Bac32F	RumD1R	/	AACGCTAGCTACAGGCTT	ATCTCTGAGCCTGTCCAG	/	979	/	Dorai-Raj et al., 2009	Dorai-Raj, S., Grady, J. O., and Colleran, E. (2009). Specificity and sensitivity evaluation of novel and existing Bacteroidales and Bifidobacteria-specific PCR assays on feces and sewage samples and their application for microbial source tracking in Ireland. Water Res 43, 4980–4988. doi: 10.1016/J.WATRES.2009.08.050.
Bac32F/RumD2R	Ruminants	Ruminant	16S rRNA gene	Bacteroidales	Bac32F	RumD2R	/	AACGCTAGCTACAGGCTT	TGGTCCGAAGAAGGGCCC	/	997	/	Dorai-Raj et al., 2009	Dorai-Raj, S., Grady, J. O., and Colleran, E. (2009). Specificity and sensitivity evaluation of novel and existing Bacteroidales and Bifidobacteria-specific PCR assays on feces and sewage samples and their application for microbial source tracking in Ireland. Water Res 43, 4980–4988. doi: 10.1016/J.WATRES.2009.08.050.
BacR	Ruminants	Ruminant	16S rRNA gene	Bacteroidales	BacR_f	BacR_r	BacR_p	GCGTATCCAACCTTCCCG	CATCCCCATCCGTTACCG	6-FAM-CTTCCGAAAGGGAGATT-NFQ-MGB or 6-FAM-CTTCCGAAAGGGAGATT-BHQ1	118	/	Reischer et al., 2006	Reischer, G. H., Kasper, D. C., Steinborn, R., Mach, R. L., and Farnleitner, A. H. (2006). Quantitative PCR Method for Sensitive Detection of Ruminant Fecal Pollution in Freshwater and Evaluation of This Method in Alpine Karstic Regions. Appl Environ Microbiol 72, 5610–5614. doi: 10.1128/AEM.00364-06.
BacRᵐ	Ruminants	Ruminant	16S rRNA gene	Bacteroidales	H-BacR_f	H-BacR_r	H-BacR_CP, H-BacR_DP, H-BacR_CL	GTATCCAACCTTCCCGTTAC	ATCCCCATCCGTTACCG	AAAGGGAGATT(A)20-BtnTg (capture probe), ThiC6-(A)20GCCTTCCG (test detector probe), Btn-(A)20GAAGGCTTTTT (test control probe)	115	/	Reischer et al., 2006	Reischer, G. H., Kasper, D. C., Steinborn, R., Mach, R. L., and Farnleitner, A. H. (2006). Quantitative PCR Method for Sensitive Detection of Ruminant Fecal Pollution in Freshwater and Evaluation of This Method in Alpine Karstic Regions. Appl Environ Microbiol 72, 5610–5614. doi: 10.1128/AEM.00364-06.
CF128	Ruminants	Ruminant	16S rRNA gene	Bacteroidales	CF128F	Bac708R	/	CCAACYTTCCCGWTACTC	CAATCGGAGTTCTTCGTG	/	580	/	Bernhard and Field, 2000a; 2000b	Bernhard, A. E., and Field, K. G. (2000a). A PCR assay to discriminate human and ruminant feces on the basis of host differences in Bacteroides-Prevotella genes encoding 16S rRNA. Appl Environ Microbiol 66, 4571–4574. doi: 10.1128/AEM.66.10.4571-4574.2000. & Bernhard, A. E., and Field, K. G. (2000b). Identification of nonpoint sources of fecal pollution in coastal waters by using host-specific 16…
CF193	Ruminants	Ruminant	16S rRNA gene	Bacteroidales	CF193F	Bac708R	/	TATGAAAGCTCCGGCC	CAATCGGAGTTCTTCGTG	/	519	/	Bernhard and Field, 2000a; 2000b	Bernhard, A. E., and Field, K. G. (2000a). A PCR assay to discriminate human and ruminant feces on the basis of host differences in Bacteroides-Prevotella genes encoding 16S rRNA. Appl Environ Microbiol 66, 4571–4574. doi: 10.1128/AEM.66.10.4571-4574.2000. & Bernhard, A. E., and Field, K. G. (2000b). Identification of nonpoint sources of fecal pollution in coastal waters by using host-specific 16…
Rum-2-Bac	Ruminants	Ruminant	16S rRNA gene	Bacteroidales	RumBacB2-590F	RumBac708Rm	RumBacB2-626P	ACAGCCCGCGATTGATACTGGTAA	CAATCGGAGTTCTTCGTGAT	6-FAM-ATGAGGTGGATGGAATTCGTGGTGT-BHQ-1 or 6-FAM-ATGAGGTGGATGGAATTCGTGGTGT-ZEN/IBFQ	99	/	Mieszkin et al., 2010	Mieszkin, S., Yala, J. F., Joubrel, R., and Gourmelon, M. (2010). Phylogenetic analysis of Bacteroidales 16S rRNA gene sequences from human and animal effluents and assessment of ruminant faecal pollution by real-time PCR. J Appl Microbiol 108. doi: 10.1111/j.1365-2672.2009.04499.x.
Rum-2-Bacᵐ	Ruminants	Ruminant	16S rRNA gene	Bacteroidales	RumBacB2-590Fᵐ	RumBac708Rmᵐ	RumBacB2-626Pᵐ	ACAGCCCGCGATTGATACTG	CAATCGGAGTTCTTCGTGATATCTAA	6-FAM-ATGAGGTGGATGGAATT-MGB-NFQ	100 (NCBI)	/	Mieszkin et al., 2010; Yahya et al., 2017	Mieszkin, S., Yala, J. F., Joubrel, R., and Gourmelon, M. (2010). Phylogenetic analysis of Bacteroidales 16S rRNA gene sequences from human and animal effluents and assessment of ruminant faecal pollution by real-time PCR. J Appl Microbiol 108. doi: 10.1111/j.1365-2672.2009.04499.x. & Yahya, M., Blanch, A. R., Meijer, W. G., Antoniou, K., Hmaied, F., and Ballesté, E. (2017). Comparison of the Per…
RumB1F/BacPreR	Ruminants	Ruminant	16S rRNA gene	Bacteroidales	RumB1F	BacPreR	/	CTCCGCATGGAGTTTCCAC	TCACCGTTGCCGGCGTACTC	/	714	/	Dorai-Raj et al., 2009	Dorai-Raj, S., Grady, J. O., and Colleran, E. (2009). Specificity and sensitivity evaluation of novel and existing Bacteroidales and Bifidobacteria-specific PCR assays on feces and sewage samples and their application for microbial source tracking in Ireland. Water Res 43, 4980–4988. doi: 10.1016/J.WATRES.2009.08.050.
BoBac	Ruminants	Ruminantᵃ	16S rRNA gene	Bacteroidales	BoBac367f	BoBac467r	BoBac402Bhqf	GAAGRCTGAACCAGCCAAGTA	GCTTATTCATACGGTACATACAAG	6-FAM-TGAAGGATGAAGGTTCTATGGATTGTAAACTT-TAMRA, 6-FAM-TGAAGGATGAAGGTTCTATGGATTGTAAACTT-NFQ	100	Probes were not employed in every validation study (see Supplementary table 2)	Layton et al., 2006	Layton, A., McKay, L., Williams, D., Garrett, V., Gentry, R., and Sayler, G. (2006). Development of Bacteroides 16S rRNA gene taqman-based real-time PCR assays for estimation of total, human, and bovine fecal pollution in water. Appl Environ Microbiol 72, 4214–4224. doi: 10.1128/AEM.01036-05.
BacCow	Ruminants	Ruminantᵇ	16S rRNA gene	Bacteroidales	CF128F	BacCow-305r	BacCow-257p	CCAACYTTCCCGWTACTC	GGACCGTGTCTCAGTTCCAGTG	6-FAM-TAGGGGTTCTGAGAGGAAGGTCCCCC-TAMRA or 6-FAM-TAGGGGTTCTGAGAGGAAGGTCCCCC-NFQ	177	Probes were not employed in every validation study (see Supplementary table 2)	Kildare et al., 2007; Bernhard and Field, 2000a	Kildare, B. J., Leutenegger, C. M., McSwain, B. S., Bambic, D. G., Rajal, V. B., and Wuertz, S. (2007). 16S rRNA-based assays for quantitative detection of universal, human-, cow-, and dog-specific fecal Bacteroidales: a Bayesian approach. Water Res 41, 3701–3715. doi: 10.1016/J.WATRES.2007.06.037. & Bernhard, A. E., and Field, K. G. (2000a). A PCR assay to discriminate human and ruminant feces o…
Ovmito	Ruminants	Sheep	Eukaryotic mitochondrial DNA	/	Ovmito1-G, Ovmito11-G	Ovmito1-D, Ovmito11-D	/	GACAACCCCGATTTCCAACCCTCAT, CAATGAAAATAACCCGTTCCTAAT	CACGATCCTCATTAGTACAACCTTAC, GTAAGGTTGTACTAATGAGGATCGTG	/	506, 468	/	Martellini et al., 2005	Martellini, A., Payment, P., and Villemur, R. (2005). Use of eukaryotic mitochondrial DNA to differentiate human, bovine, porcine and ovine sources in fecally contaminated surface water. Water Res 39, 541–548. doi: 10.1016/J.WATRES.2004.11.012.
SheepCytB	Ruminants	Sheep	Eukaryotic mitochondrial DNA (gene encoding cytochrome b)	/	SheepF	SheepR	SheepP	ACGCATTCATTGATCTCCCAGCTC	TCGGCAAATGTGGGTTACAGAGGA	6-FAM-ACTTTGGCTCTCTCCTAGGCATTTGC-BHQ-1	167	/	Schill and Mathes, 2008	Schill, W. B., and Mathes, M. V (2008). Real-time PCR detection and quantification of nine potential sources of fecal contamination by analysis of mitochondrial cytochrome b targets. Environ Sci Technol 42, 5229–5234. doi: 10.1021/ES800051Z.

## Sheet: Legend
Label	Meaning
ᵃ	Originally considered bovine-associated, this marker was reclassified as ruminant-associated
ᵇ	Originally considered cattle-associated, this marker was reclassified as ruminant-associated
ᵐ	Forward and/or reverse primer were modified from the original assay
