# Supplementary material for: An overview of molecular markers for identification of non-human fecal pollution sources
Source: Front Microbiol. 2023 Nov 23;14:1256174. doi: 10.3389/fmicb.2023.1256174 (PMC10701406; doi:10.3389/fmicb.2023.1256174)
Supplement: Supplementary file 2 [file Table_2.XLSX]

## Sheet: Supplementary table 2
General information													Methodology								Original reference		Technical and analytical measures												Diagnostic measures						Marker abundance in target and non-target samples			Biological attributes				Remarks	Validation reference
Study	Assay	Host group	Target host	Target gene	Target bacteria/virus	Forward primer (name)	Reverse primer (name)	Probe (name)	Forward primer (sequence)	Reverse primer (sequence)	Probe (sequence)	Expected amplicon size (bp)	Molecular technique	Real-time PCR chemistry	Template	Annealing temperature ©	Number of PCR cycles	Cycle threshold (Ct)	Samples considered for sensitivity and specificity calculations	Sampling locations	Original reference for method development (short)	Original reference for method development (long)	Amplification efficiency	Slope of the standard curve	y-intercept of the standard curve	R2 of the standard curve	aLOD	aLOD CI	sLOD	sLOD CI	aLOQ or ROQ	aLOQ CI	sLOQ	sLOQ CI	Sensitivity [%]	Specificity [%]	Accuracy [%]	Positive predictive value [%]	Negative predictive value [%]	False positive samples (calculated to percentage)	Marker concentration in detected target samples	Marker concentration in detected non-target samples	Difference in marker concentrations of non-target samples compared to target samples	Persistence	Resistance	Mobility	Correlation of a marker with pathogens or FIB	Remarks	Validation reference (short)
1	CF128	Ruminants	Ruminant	16S rRNA gene	Bacteroidales	CF128F	Bac708R	/	CCAACYTTCCCGWTACTC	CAATCGGAGTTCTTCGTG	/	580	End-point PCR for sensitivity and specificity calculations, qPCR for calculating marker concentrations	/	DNA	58	35	35	Pig (20), horse (27), sheepᵗ (25), cattleᵗ (22), deerᵗ (15), gull (26), swan (8) and human feces (26)	Ireland	Bernhard and Field, 2000a; 2000b	Bernhard, A. E., and Field, K. G. (2000a). A PCR assay to discriminate human and ruminant feces on the basis of host differences in Bacteroides-Prevotella genes encoding 16S rRNA. Appl Environ Microbiol 66, 4571–4574. doi: 10.1128/AEM.66.10.4571-4574.2000. & Bernhard, A. E., and Field, K. G. (2000b). Identification of nonpoint sources of fecal pollution in coastal waters by using host-specific 16…	NF	NF	NF	NF	NF	NF	NF	NF	10 GC/μl	NF	NF	NF	100	87	NF	NF	NF	Human (8%), horse (50%), pig (55%) and swan feces (38%)	Cattle 8.25 (range: 7.86 – 8.98), sheep: 8.83 (range: 8.52 – 9.02), deer: 8.04 (range: 7.8 – 8.68) log10 GC/100mg wet feces	Human: 4.76, horse: 5.81, pig: 4.70, swan: 4.23, secondary treated effluent: 3.71 log10 GC/100mg of wet feces	2.5 to 4.0 log10 fewer GC/100mg of wet feces	NF	NF	NF	The ruminant marker was moderately correlated with Escherichia coli (r = 0.600) and Enterococci (r = 0.469)	/	Ballesté et al., 2020
1	Gull2	Birds	Gull	16S rRNA gene	Catellicoccus marimammalium	Gull2F	Gull2R	/	TGCATCGACCTAAAGTTTTGAG	GTCAAAGAGCGAGCAGTTACTA	/	412	End-point PCR	/	DNA	63	35	35	Pig (20), horse (27), sheep (25), cattle (22), deer (15), gullᵗ (26), swan (8) and human feces (26)	Ireland	Lu et al., 2008	Lu, J., Santo Domingo, J. W., Lamendella, R., Edge, T., and Hill, S. (2008). Phylogenetic Diversity and Molecular Detection of Bacteria in Gull Feces. Appl Environ Microbiol 74, 3969. doi: 10.1128/AEM.00019-08.	NF	NF	NF	NF	NF	NF	NF	NF	NF	NF	NF	NF	85	100	NF	NF	NF	No non-target samples were detected	NF	No non-target samples were detected	NF	NF	NF	NF	NF	/	Ballesté et al., 2020
1	HoF597	Other	Horse	16S rRNA gene	Bacteroidales	HoF597F	Bac708R	/	CCAGCCGTAAAATAGTCGG	CAATCGGAGTTCTTCGTG	/	129	End-point PCR for sensitivity and specificity calculations, qPCR for calculating marker concentrations	/	DNA	59	35	35	Pig (20), horseᵗ (27), sheep (25), cattle (22), deer (15), gull (26), swan (8) and human feces (26)	Ireland	Dick et al., 2005a; Bernhard and Field, 2000b	Dick, L. K., Bernhard, A. E., Brodeur, T. J., Santo Domingo, J. W., Simpson, J. M., Walters, S. P., et al. (2005a). Host distributions of uncultivated fecal Bacteroidales bacteria reveal genetic markers for fecal source identification. Appl Environ Microbiol 71. doi: 10.1128/AEM.71.6.3184-3191.2005. & Bernhard, A. E., and Field, K. G. (2000b). Identification of nonpoint sources of fecal pollution…	NF	NF	NF	NF	NF	NF	NF	NF	8 GC/μl	NF	NF	NF	96	96	NF	NF	NF	Human (9%), cow (50%), sheep (60%), deer (40%), pig (55%) and gull feces (18%)	6.32 log10 GC/100mg wet feces (range: 4.94 – 6.99)	Human: 3.68, cow: 4.36, sheep: 5.00, deer: 3.74, pig: 4.98, gull: 4.04, secondary treated effluent: 3.67 log10 GC/100mg of wet feces	1.3 to 2.5 log10 fewer GC/100mg of wet feces	NF	NF	NF	NF	/	Ballesté et al., 2020
1	Ovmito	Ruminants	Sheep	Eukaryotic mitochondrial DNA	/	Ovmito1-G, Ovmito11-G	Ovmito1-D, Ovmito11-D	/	GACAACCCCGATTTCCAACCCTCAT, CAATGAAAATAACCCGTTCCTAAT	CACGATCCTCATTAGTACAACCTTAC, GTAAGGTTGTACTAATGAGGATCGTG	/	506, 468	Nested end-point PCR	/	DNA	55	35	35	Pig (20), horse (27), sheepᵗ (25), cattle (22), deer (15), gull (26), swan (8) and human feces (26)	Ireland	Martellini et al., 2005	Martellini, A., Payment, P., and Villemur, R. (2005). Use of eukaryotic mitochondrial DNA to differentiate human, bovine, porcine and ovine sources in fecally contaminated surface water. Water Res 39, 541–548. doi: 10.1016/J.WATRES.2004.11.012.	NF	NF	NF	NF	NF	NF	NF	NF	NF	NF	NF	NF	100	97	NF	NF	NF	Human (4%) and deer feces (27%)	NF	NF	NF	NF	NF	NF	NF	/	Ballesté et al., 2020
1	PF163	Other	Pig	16S rRNA gene	Bacteroidales	PF163F	Bac708R	/	GCGGATTAATACCGTATGA	CAATCGGAGTTCTTCGTG	/	563	End-point PCR	/	DNA	60	35	35	Pigᵗ (20), horse (27), sheep (25), cattle (22), deer (15), gull (26), swan (8) and human feces (26)	Ireland	Dick et al., 2005a; Bernhard and Field, 2000b	Dick, L. K., Bernhard, A. E., Brodeur, T. J., Santo Domingo, J. W., Simpson, J. M., Walters, S. P., et al. (2005a). Host distributions of uncultivated fecal Bacteroidales bacteria reveal genetic markers for fecal source identification. Appl Environ Microbiol 71. doi: 10.1128/AEM.71.6.3184-3191.2005. & Bernhard, A. E., and Field, K. G. (2000b). Identification of nonpoint sources of fecal pollution…	NF	NF	NF	NF	NF	NF	NF	NF	NF	NF	NF	NF	100	92	NF	NF	NF	Sheep (16%) and horse feces (22%)	NF	NF	NF	NF	NF	NF	NF	/	Ballesté et al., 2020
1	Pig-2-Bac	Other	Pig	16S rRNA gene	Bacteroidales	Pig-2-Bac41F	Pig-2-Bac163Rm	/	GCATGAATTTAGCTTGCTAAATTTGAT	ACCTCATACGGTATTAATCCGC	/	116	End-point PCR	/	DNA	65	35	35	Pigᵗ (20), horse (27), sheep (25), cattle (22), deer (15), gull (26), swan (8) and human feces (26)	Ireland	Mieszkin et al., 2009	Mieszkin, S., Furet, J. P., Corthier, G., and Gourmelon, M. (2009). Estimation of pig fecal contamination in a river catchment by real-time PCR using two Pig-Specific Bacteroidales 16S rRNA genetic markers. Appl Environ Microbiol 75. doi: 10.1128/AEM.02343-08.	NF	NF	NF	NF	NF	NF	NF	NF	NF	NF	NF	NF	75	100	NF	NF	NF	No non-target samples were detected	NF	No non-target samples were detected	NF	NF	NF	NF	NF	/	Ballesté et al., 2020
1	Pomito	Other	Pig	Eukaryotic mitochondrial DNA	/	Pomito3-G, Pomito11-G	Pomito3-D, Pomito11-D	/	GGCCACATTAGCACTACTCAACATC, CTCTATACTCTTACTATCTCTAGGAC	AGATCCGATGATTACGTGCAAC, ATACGCCTAGTGCAATGGTGATGGA	/	788, 400	Nested end-point PCR	/	DNA	55	35	35	Pigᵗ (20), horse (27), sheep (25), cattle (22), deer (15), gull (26), swan (8) and human feces (26)	Ireland	Martellini et al., 2005	Martellini, A., Payment, P., and Villemur, R. (2005). Use of eukaryotic mitochondrial DNA to differentiate human, bovine, porcine and ovine sources in fecally contaminated surface water. Water Res 39, 541–548. doi: 10.1016/J.WATRES.2004.11.012.	NF	NF	NF	NF	NF	NF	NF	NF	NF	NF	NF	NF	100	95	NF	NF	NF	Human feces (27%)	NF	NF	NF	NF	NF	NF	NF	/	Ballesté et al., 2020
2	CF128	Ruminants	Ruminant	16S rRNA gene	Bacteroidales	CF128F	Bac708R	/	CCAACYTTCCCGWTACTC	CAATCGGAGTTCTTCGTG	/	580	End-point PCR	/	DNA	62	35	35	Human (25), bovineᵗ (25), pig (10) and chicken feces (10)	Ireland	Bernhard and Field, 2000a; 2000b	Bernhard, A. E., and Field, K. G. (2000a). A PCR assay to discriminate human and ruminant feces on the basis of host differences in Bacteroides-Prevotella genes encoding 16S rRNA. Appl Environ Microbiol 66, 4571–4574. doi: 10.1128/AEM.66.10.4571-4574.2000. & Bernhard, A. E., and Field, K. G. (2000b). Identification of nonpoint sources of fecal pollution in coastal waters by using host-specific 16…	NF	NF	NF	NF	2.5 x 104 GC/reaction (0.1 pg of template DNA)	NF	NF	NF	NF	NF	NF	NF	100	96	NF	NF	NF	NF	NF	NF	NF	NF	NF	NF	NF	/	Gawler et al., 2007
2	CF128	Ruminants	Ruminant	16S rRNA gene	Bacteroidales	CF128F	Bac708R	/	CCAACYTTCCCGWTACTC	CAATCGGAGTTCTTCGTG	/	580	End-point PCR	/	DNA	62	35	35	Human (25), bovineᵗ (25), pig (10) and chicken feces (10)	UK	Bernhard and Field, 2000a; 2000b	Bernhard, A. E., and Field, K. G. (2000a). A PCR assay to discriminate human and ruminant feces on the basis of host differences in Bacteroides-Prevotella genes encoding 16S rRNA. Appl Environ Microbiol 66, 4571–4574. doi: 10.1128/AEM.66.10.4571-4574.2000. & Bernhard, A. E., and Field, K. G. (2000b). Identification of nonpoint sources of fecal pollution in coastal waters by using host-specific 16…	NF	NF	NF	NF	2.5 x 104 GC/reaction (0.1 pg of template DNA)	NF	NF	NF	NF	NF	NF	NF	100	80	NF	NF	NF	NF	NF	NF	NF	NF	NF	NF	NF	/	Gawler et al., 2007
2	CF128	Ruminants	Ruminant	16S rRNA gene	Bacteroidales	CF128F	Bac708R	/	CCAACYTTCCCGWTACTC	CAATCGGAGTTCTTCGTG	/	580	End-point PCR	/	DNA	62	35	35	Human (25), bovineᵗ (25), pig (10) and chicken feces (10)	France	Bernhard and Field, 2000a; 2000b	Bernhard, A. E., and Field, K. G. (2000a). A PCR assay to discriminate human and ruminant feces on the basis of host differences in Bacteroides-Prevotella genes encoding 16S rRNA. Appl Environ Microbiol 66, 4571–4574. doi: 10.1128/AEM.66.10.4571-4574.2000. & Bernhard, A. E., and Field, K. G. (2000b). Identification of nonpoint sources of fecal pollution in coastal waters by using host-specific 16…	NF	NF	NF	NF	2.5 x 104 GC/reaction (0.1 pg of template DNA)	NF	NF	NF	NF	NF	NF	NF	100	76	NF	NF	NF	NF	NF	NF	NF	NF	NF	NF	NF	/	Gawler et al., 2007
2	CF128	Ruminants	Ruminant	16S rRNA gene	Bacteroidales	CF128F	Bac708R	/	CCAACYTTCCCGWTACTC	CAATCGGAGTTCTTCGTG	/	580	End-point PCR	/	DNA	62	35	35	Human (104), bovineᵗ (100), pig (40) and chicken feces (40)	France, Ireland, Portugal, UK	Bernhard and Field, 2000a; 2000b	Bernhard, A. E., and Field, K. G. (2000a). A PCR assay to discriminate human and ruminant feces on the basis of host differences in Bacteroides-Prevotella genes encoding 16S rRNA. Appl Environ Microbiol 66, 4571–4574. doi: 10.1128/AEM.66.10.4571-4574.2000. & Bernhard, A. E., and Field, K. G. (2000b). Identification of nonpoint sources of fecal pollution in coastal waters by using host-specific 16…	NF	NF	NF	NF	2.5 x 104 GC/reaction (0.1 pg of template DNA)	NF	NF	NF	NF	NF	NF	NF	100	72	NF	NF	NF	NF	NF	NF	NF	NF	NF	NF	NF	/	Gawler et al., 2007
2	CF128	Ruminants	Ruminant	16S rRNA gene	Bacteroidales	CF128F	Bac708R	/	CCAACYTTCCCGWTACTC	CAATCGGAGTTCTTCGTG	/	580	End-point PCR	/	DNA	62	35	35	Human (29), bovineᵗ (25), pig (10) and chicken feces (10)	Portugal	Bernhard and Field, 2000a; 2000b	Bernhard, A. E., and Field, K. G. (2000a). A PCR assay to discriminate human and ruminant feces on the basis of host differences in Bacteroides-Prevotella genes encoding 16S rRNA. Appl Environ Microbiol 66, 4571–4574. doi: 10.1128/AEM.66.10.4571-4574.2000. & Bernhard, A. E., and Field, K. G. (2000b). Identification of nonpoint sources of fecal pollution in coastal waters by using host-specific 16…	NF	NF	NF	NF	2.5 x 104 GC/reaction (0.1 pg of template DNA)	NF	NF	NF	NF	NF	NF	NF	100	41	NF	NF	NF	NF	NF	NF	NF	NF	NF	NF	NF	/	Gawler et al., 2007
3	BacR	Ruminants	Ruminant	16S rRNA gene	Bacteroidales	BacR_f	BacR_r	BacR_p	GCGTATCCAACCTTCCCG	CATCCCCATCCGTTACCG	6-FAM-CTTCCGAAAGGGAGATT-NFQ-MGB	118	qPCR	Taqman	DNA	60	45	NF	Cattleᵗ (33), goatᵗ (12), sheepᵗ (12), human (14), horse (7), donkey (7), mule (7), chicken (8), pig (10), dog (9), pigeon (4) and monkey feces (9)	Ethiopia	Reischer et al., 2006	Reischer, G. H., Kasper, D. C., Steinborn, R., Mach, R. L., and Farnleitner, A. H. (2006). Quantitative PCR Method for Sensitive Detection of Ruminant Fecal Pollution in Freshwater and Evaluation of This Method in Alpine Karstic Regions. Appl Environ Microbiol 72, 5610–5614. doi: 10.1128/AEM.00364-06.	95 – 105%	NF	NF	NF	NF	NF	log10 1.81 (marker equivalents + 1)/100mg of wet feces (referred to as "threshold of detection")	NF	NF	NF	NF	NF	100	95	NF	NF	NF	Pig (20%), dog (11%), wildlife (8%) and pigeon feces (25%)	8.1 (marker equivalents + 1) log10 GC/g wet feces (range: 5.6 – 8.9 (marker equivalents + 1))	3.9 – 5.0 log10/gram of wet fecesᵍ	Median distance in marker concentration of target and non-target samples was ≥7 log10 levels	NF	NF	NF	NF	/	Linke et al., 2021
3	Pig-2-Bac	Other	Pig	16S rRNA gene	Bacteroidales	Pig-2-Bac41F	Pig-2-Bac163Rm	Pig-2Bac113	GCATGAATTTAGCTTGCTAAATTTGAT	ACCTCATACGGTATTAATCCGC	VIC-TCCACGGGATAGCC-NFQ-MGB	116	qPCR	Taqman	DNA	60	45	NF	Cattle (33), goat (12), sheep (12), human (13), horse (7), donkey (7), mule (7), chicken (8), pigᵗ (13), dog (9), pigeon (4) and monkey feces (9)	Ethiopia	Mieszkin et al., 2009	Mieszkin, S., Furet, J. P., Corthier, G., and Gourmelon, M. (2009). Estimation of pig fecal contamination in a river catchment by real-time PCR using two Pig-Specific Bacteroidales 16S rRNA genetic markers. Appl Environ Microbiol 75. doi: 10.1128/AEM.02343-08.	95 – 105%	NF	NF	NF	NF	NF	log10 1.81 (marker equivalents + 1)/100mg of wet feces (referred to as "threshold of detection")	NF	NF	NF	NF	NF	100	100	NF	NF	NF	No non-target samples were detected	7.4 – 8.78 (marker equivalents + 1) log10 GC/g wet feces	No non-target samples were detected	No non-target samples were detected	NF	NF	NF	NF	/	Linke et al., 2021
4	CF128	Ruminants	Ruminant	16S rRNA gene	Bacteroidales	CF128F	Bac708R	/	CCAACYTTCCCGWTACTC	CAATCGGAGTTCTTCGTG	/	580	End-point PCR	/	DNA	53	30	30	Cattleᵗ (51), pig (50), chicken (20), goose (20), mooseᵗ (10), deerᵗ (30), caribouᵗ (10), bisonᵗ (10),wild goatᵗ (10), human feces (54) and domestic sewage (8)	Canada	Bernhard and Field, 2000a; 2000b	Bernhard, A. E., and Field, K. G. (2000a). A PCR assay to discriminate human and ruminant feces on the basis of host differences in Bacteroides-Prevotella genes encoding 16S rRNA. Appl Environ Microbiol 66, 4571–4574. doi: 10.1128/AEM.66.10.4571-4574.2000. & Bernhard, A. E., and Field, K. G. (2000b). Identification of nonpoint sources of fecal pollution in coastal waters by using host-specific 16…	NF	NF	NF	NF	NF	NF	Dilution of 1 x 10-6 g of feces in freshwater	NF	NF	NF	NF	NF	98	93	NF	NF	NF	Pig (22%)	NF	NF	NF	NF	NF	NF	Presence of CF128 marker was significantly correlated with the presence of Salmonella spp. in water.	/	Fremaux et al., 2009
4	PF163	Other	Pig	16S rRNA gene	Bacteroidales	PF163F	Bac708R	/	GCGGATTAATACCGTATGA	CAATCGGAGTTCTTCGTG	/	563	End-point PCR	/	DNA	57.4	30	30	Cattle (51), pigᵗ (50), chicken (20), goose (20), moose (10), deer (30), caribou (10), bison (10), goat (10), human feces (54) and domestic sewage (8)	Canada	Dick et al., 2005a; Bernhard and Field, 2000b	Dick, L. K., Bernhard, A. E., Brodeur, T. J., Santo Domingo, J. W., Simpson, J. M., Walters, S. P., et al. (2005a). Host distributions of uncultivated fecal Bacteroidales bacteria reveal genetic markers for fecal source identification. Appl Environ Microbiol 71. doi: 10.1128/AEM.71.6.3184-3191.2005. & Bernhard, A. E., and Field, K. G. (2000b). Identification of nonpoint sources of fecal pollution…	NF	NF	NF	NF	NF	NF	Dilution of 1 x 10-6 g of feces in freshwater	NF	NF	NF	NF	NF	100	100	NF	NF	NF	No non-target samples were detected	NF	No non-target samples were detected	NF	NF	NF	NF	NF	/	Fremaux et al., 2009
5	PF163	Other	Pig	16S rRNA gene	Bacteroidales	PF163F	Bac708R	/	GCGGATTAATACCGTATGA	CAATCGGAGTTCTTCGTG	/	563	End-point PCR	/	DNA	62	30	30	Pigᵗ (80), cattle (23), goat (25), chicken (21), human (20) and horse feces (4)	China, Mongolia	Dick et al., 2005a; Bernhard and Field, 2000b	Dick, L. K., Bernhard, A. E., Brodeur, T. J., Santo Domingo, J. W., Simpson, J. M., Walters, S. P., et al. (2005a). Host distributions of uncultivated fecal Bacteroidales bacteria reveal genetic markers for fecal source identification. Appl Environ Microbiol 71. doi: 10.1128/AEM.71.6.3184-3191.2005. & Bernhard, A. E., and Field, K. G. (2000b). Identification of nonpoint sources of fecal pollution…	NF	NF	NF	NF	NF	NF	NF	NF	NF	NF	NF	NF	100	100	100	NF	NF	No non-target samples were detected	NF	No non-target samples were detected	NF	NF	NF	NF	NF	/	Xu et al., 2020
5	Pig-1-Bac	Other	Pig	16S rRNA gene	Bacteroidales	Bac32F	Bac108R	Bac44P	AACGCTAGCTACAGGCTTAAC	CGGGCTATTCCTGACTATGGG	6-FAM-ATCGAAGCTTGCTTTGATAGATGGCG-BHQ-1	129	qPCR	Taqman	DNA	60	40	NF	Pigᵗ (80), cattle (23), goat (25), chicken (21), human (20) and horse feces (4)	China, Mongolia	Mieszkin et al., 2009	Mieszkin, S., Furet, J. P., Corthier, G., and Gourmelon, M. (2009). Estimation of pig fecal contamination in a river catchment by real-time PCR using two Pig-Specific Bacteroidales 16S rRNA genetic markers. Appl Environ Microbiol 75. doi: 10.1128/AEM.02343-08.	NF	NF	NF	NF	17 GC/μl	0.99	NF	NF	NF	NF	NF	NF	100	100	100	NF	NF	No non-target samples were detected	7.95 ± 1.55 log10 GC/g wet feces	No non-target samples were detected	NF	NF	NF	NF	NF	/	Xu et al., 2020
5	Pig-2-Bac	Other	Pig	16S rRNA gene	Bacteroidales	Pig-2-Bac41F	Pig-2-Bac163Rm	Pig-2Bac113	GCATGAATTTAGCTTGCTAAATTTGAT	ACCTCATACGGTATTAATCCGC	VIC-TCCACGGGATAGCC-NFQ-MGB	116	qPCR	Taqman	DNA	60	40	NF	Pigᵗ (80), cattle (23), goat (25), chicken (21), human (20) and horse feces (4)	China, Mongolia	Mieszkin et al., 2009	Mieszkin, S., Furet, J. P., Corthier, G., and Gourmelon, M. (2009). Estimation of pig fecal contamination in a river catchment by real-time PCR using two Pig-Specific Bacteroidales 16S rRNA genetic markers. Appl Environ Microbiol 75. doi: 10.1128/AEM.02343-08.	NF	NF	NF	NF	2310 GC/μl	0.99	NF	NF	NF	NF	NF	NF	100	100	100	NF	NF	No non-target samples were detected	9.20 ± 1.03 log10 GC/g wet feces	No non-target samples were detected	NF	NF	NF	NF	NF	/	Xu et al., 2020
5	Pig-Bac1	Other	Pig	16S rRNA gene	Bacteroidales	PS422F	Bac581R	/	CGGGTTGTAAACTGCTTTTATGAAG	CGCTCCCTTTAAACCCAATAAA	/	150	End-point PCR	/	DNA	62	NF	NF	Pigᵗ (80), cattle (23), goat (25), chicken (21), human (20) and horse feces (4)	China, Mongolia	Okabe et al., 2007	Okabe, S., Okayama, N., Savichtcheva, O., and Ito, T. (2007). Quantification of host-specific Bacteroides-Prevotella 16S rRNA genetic markers for assessment of fecal pollution in freshwater. Appl Microbiol Biotechnol 74. doi: 10.1007/s00253-006-0714-x.	NF	NF	NF	NF	NF	NF	NF	NF	NF	NF	NF	NF	96	35	61	NF	NF	Cattle (83%), goat (56%), chicken (52%), human (20%) and horse feces (100%)	NF	NF	NF	NF	NF	NF	NF	/	Xu et al., 2020
5	Pig-Bac2	Other	Pig	16S rRNA gene	Bacteroidales	Bac41F	PS183R	/	TACAGGCTTAACACATGCAAGTCG	CTCATACGGTATTAATCCGCCTTT	/	145	End-point PCR	/	DNA	62	NF	NF	Pigᵗ (80), cattle (23), goat (25), chicken (21), human (20) and horse feces (4)	China, Mongolia	Okabe et al., 2007	Okabe, S., Okayama, N., Savichtcheva, O., and Ito, T. (2007). Quantification of host-specific Bacteroides-Prevotella 16S rRNA genetic markers for assessment of fecal pollution in freshwater. Appl Microbiol Biotechnol 74. doi: 10.1007/s00253-006-0714-x.	NF	NF	NF	NF	NF	NF	NF	NF	NF	NF	NF	NF	100	15	54	NF	NF	Cattle (96%), goat (64%), chicken (86%), human (95%) and horse feces (100%)	NF	NF	NF	NF	NF	NF	NF	/	Xu et al., 2020
6	Av4143	Birds	Bird	16S rRNA gene	Lactobacillus	Av4143F	Av4143R	Av4143P	TGCAAGTCGAACGAGGATTTCT	TCACCTTGGTAGGCCGTTACC	6-FAM-AGGTGGTTTTGCTATCGCTTT-BHQplus	244	qPCR	Taqman	DNA	60	40	NF	Cattle (16), sheep (19), bird unknown speciesᵗ (34), horse (19), dog (21), gooseᵗ (13), duckᵗ (2), waterfowlᵗ (2), gullᵗ (17), swine (6) and hare feces (2)	Finland	Ohad et al., 2016	Ohad, S., Ben-Dor, S., Prilusky, J., Kravitz, V., Dassa, B., Chalifa-Caspi, V., et al. (2016). The development of a novel qPCR assay-set for identifying fecal contamination originating from domestic fowls and waterfowl in Israel. Front Microbiol 7. doi: 10.3389/fmicb.2016.00145.	72.9 – 110.5%	NF	NF	0.946 – 0.999	3 GC/reaction	NF	NF	NF	20 – 2 x 105 GC/μl	NF	NF	NF	57	97	79	NF	NF	Dog feces (10%)	5.15 ± 0.18 log10 GC/100mg wet feces (unknown bird: 5.03 ± 0.23; gull: 5.56 ± 0.30; goose, duck and waterfowl: 4.18 ± 0.53)	NF	NF	NF	NF	NF	NF	/	Rytkönen et al., 2021
6	Av4143	Birds	Bird	16S rRNA gene	Lactobacillus	Av4143F	Av4143R	Av4143P	TGCAAGTCGAACGAGGATTTCT	TCACCTTGGTAGGCCGTTACC	6-FAM-AGGTGGTTTTGCTATCGCTTT-BHQplus	244	RT-qPCR	Taqman	RNA	60	40	NF	Cattle (16), sheep (19), bird unknown speciesᵗ (34), horse (19), dog (21), gooseᵗ (13), duckᵗ (2), waterfowlᵗ (2), gullᵗ (17), swine (6) and hare feces (2)	Finland	Ohad et al., 2016	Ohad, S., Ben-Dor, S., Prilusky, J., Kravitz, V., Dassa, B., Chalifa-Caspi, V., et al. (2016). The development of a novel qPCR assay-set for identifying fecal contamination originating from domestic fowls and waterfowl in Israel. Front Microbiol 7. doi: 10.3389/fmicb.2016.00145.	72.9 – 110.5%	NF	NF	0.946 – 0.999	3 GC/reaction	NF	NF	NF	20 – 2 x 105 GC/μl	NF	NF	NF	66	96	83	NF	NF	Dog feces (14%)	6.71 ± 0.31 log10 GC/100mg wet feces (unknown bird: 6.04 ± 0.16; gull: 7.30 ± 0.31; goose, duck and waterfowl: 6.04 ± 0.16)	NF	NF	NF	NF	NF	NF	/	Rytkönen et al., 2021
6	BacCanᵐ	Other	Dog	16S rRNA gene	Bacteroidales	BacCan-545f1	BacUni-690r2	BacUni-656p	GGAGCGCAGACGGGTTTT	ATCGGAGTTCCTCGTGATATCTA	6-FAM-TGGTGTAGCGGTGAAA-BHQ-1	145	qPCR	Taqman	DNA	60	40	NF	Cattle (16), sheep (19), bird unknown species (34), horse (19), dogᵗ (21), goose (13), duck (2), waterfowl (2), gull (17), swine (6) and hare feces (2)	Finland	Kildare et al., 2007	Kildare, B. J., Leutenegger, C. M., McSwain, B. S., Bambic, D. G., Rajal, V. B., and Wuertz, S. (2007). 16S rRNA-based assays for quantitative detection of universal, human-, cow-, and dog-specific fecal Bacteroidales: a Bayesian approach. Water Res 41, 3701–3715. doi: 10.1016/J.WATRES.2007.06.037.	88.3 – 100.2%	NF	NF	0.976 – 0.998	3 GC/reaction	NF	NF	NF	200 – 2 x 105 GC/μl	NF	NF	NF	76	71	72	NF	NF	Cattle (75%), swine (50%), sheep (100%), horse (11%), goose (8%) and unknown bird feces (3%)	7.1 ± 0.23 log10 GC/100mg wet feces	NF	NF	NF	NF	NF	NF	Unlike the original reference, only one reverse primer was used in the PCR reaction.	Rytkönen et al., 2021
6	BacCanᵐ	Other	Dog	16S rRNA gene	Bacteroidales	BacCan-545f1	BacUni-690r2	BacUni-656p	GGAGCGCAGACGGGTTTT	ATCGGAGTTCCTCGTGATATCTA	6-FAM-TGGTGTAGCGGTGAAA-BHQ-1	145	RT-qPCR	Taqman	RNA	60	40	NF	Cattle (16), sheep (19), bird unknown species (34), horse (19), dogᵗ (21), goose (13), duck (2), waterfowl (2), gull (17), swine (6) and hare feces (2)	Finland	Kildare et al., 2007	Kildare, B. J., Leutenegger, C. M., McSwain, B. S., Bambic, D. G., Rajal, V. B., and Wuertz, S. (2007). 16S rRNA-based assays for quantitative detection of universal, human-, cow-, and dog-specific fecal Bacteroidales: a Bayesian approach. Water Res 41, 3701–3715. doi: 10.1016/J.WATRES.2007.06.037.	88.3 – 100.2%	NF	NF	0.976 – 0.998	3 GC/reaction	NF	NF	NF	200 – 2 x 105 GC/μl	NF	NF	NF	90	55	60	NF	NF	Cattle (100%), swine (100%), sheep (100%), horse (53%), hare (50%), goose (31%), waterfowl (50%) and unknown bird feces (6%)	10.62 ± 0.52 log10 GC/100mg wet feces	NF	NF	NF	NF	NF	NF	Unlike the original reference, only one reverse primer was used in the PCR reaction.	Rytkönen et al., 2021
6	DogND5	Other	Dog	Eukaryotic mitochondrial DNA (gene encoding subunit 5 of the NADH dehydrogenase)	/	DogF	DogR	DogP	GGCATGCCTTTCCTTACAGGATTC	GGGATGTGGCAACGAGTGTAATTATG	6-FAM-TCATCGAGTCCGCTAACACGTCGAAT-BHQ-1	102	RT-qPCR	Taqman	DNA	60	40	NF	Cattle (16), sheep (19), bird unknown species (34), horse (19), dogᵗ (21), goose (13), duck (2), waterfowl (2), gull (17), swine (6) and hare feces (2)	Finland	Caldwell and Levine, 2009	Caldwell, J. M., and Levine, J. F. (2009). Domestic wastewater influent profiling using mitochondrial real-time PCR for source tracking animal contamination. J Microbiol Methods 77, 17–22. doi: 10.1016/J.MIMET.2008.11.007.	84.4 – 107.2%	NF	NF	0.988 – 0.998	3 GC/reaction	NF	NF	NF	20 – 2 x 105 GC/μl	NF	NF	NF	95	100	99	NF	NF	No non-target samples were detected	6.14 ± 0.16 log10 GC/100mg wet feces	No non-target samples were detected	NF	NF	NF	NF	NF	/	Rytkönen et al., 2021
6	GFD	Birds	Bird	16S rRNA gene	Helicobacter	GFDF	GFDR	/	TCGGCTGAGCACTCTAGGG	GCGTCTCTTTGTACATCCCA	/	123	RT-qPCR	SYBR Green	RNA	57	40	NF	Cattle (16), sheep (19), bird unknown speciesᵗ (34), horse (19), dog (21), gooseᵗ (13), duckᵗ (2), waterfowlᵗ (2), gullᵗ (17), swine (6) and hare feces (2)	Finland	Green et al., 2012	Green, H. C., Dick, L. K., Gilpin, B., Samadpour, M., and Field, K. G. (2012). Genetic markers for rapid PCR-based identification of gull, Canada goose, duck, and chicken fecal contamination in water. Appl Environ Microbiol 78. doi: 10.1128/AEM.05734-11.	84.3 – 106.3%	NF	NF	0.978 – 0.999	3 GC/reaction	NF	NF	NF	20 – 2 x 105 GC/μl	NF	NF	NF	88	99	94	NF	NF	Dog feces (5%)	7.5 ± 0.15 log10 GC/100mg wet feces (unknown bird: 7.64 ± 0.21; gull: 7.31 ± 0.38; goose: 7.34 ±0.30; duck and waterfowl: 7.70 ± 0.43)	NF	NF	NF	NF	NF	NF	/	Rytkönen et al., 2021
6	GFD	Birds	Bird	16S rRNA gene	Helicobacter	GFDF	GFDR	/	TCGGCTGAGCACTCTAGGG	GCGTCTCTTTGTACATCCCA	/	123	qPCR	SYBR Green	DNA	57	40	NF	Cattle (16), sheep (19), bird unknown speciesᵗ (34), horse (19), dog (21), gooseᵗ (13), duckᵗ (2), waterfowlᵗ (2), gullᵗ (17), swine (6) and hare feces (2)	Finland	Green et al., 2012	Green, H. C., Dick, L. K., Gilpin, B., Samadpour, M., and Field, K. G. (2012). Genetic markers for rapid PCR-based identification of gull, Canada goose, duck, and chicken fecal contamination in water. Appl Environ Microbiol 78. doi: 10.1128/AEM.05734-11.	84.3 – 106.3%	NF	NF	0.978 – 0.999	3 GC/reaction	NF	NF	NF	20 – 2 x 105 GC/μl	NF	NF	NF	66	100	85	NF	NF	No non-target samples were detected	4.7 ± 0.17 log10 GC/100mg wet feces (unknown bird: 5.04 ± 0.23; gull: 4.06 ± 0.30; goose, duck and waterfowl: 4.18 ± 0.20)	No non-target samples were detected	NF	NF	NF	NF	NF	/	Rytkönen et al., 2021
6	Gull4	Birds	Gull	16S rRNA gene	Catellicoccus marimammalium	qGull7F	qGull8R	qGull7P	CTTGCATCGACCTAAAGTTTTGAG	GGTTCTCTGTATTATGCGGTATTAGCA	6-FAM-ACACGTGGGTAACCTGCCCATCAGA-ZEN/IBFQ	116	qPCR	Taqman	DNA	60	40	NF	Cattle (16), sheep (19), bird unknown species (34), horse (19), dog (21), goose (13), duck (2), waterfowl (2), gullᵗ (17), swine (6) and hare feces (2)	Finland	Ryu et al., 2012	Ryu, H., Griffith, J. F., Khan, I. U. H., Hill, S., Edge, T. A., Toledo-Hernandez, C., et al. (2012). Comparison of gull feces-specific assays targeting the 16S rRNA Genes of Catellicoccus marimammalium and Streptococcus spp. Appl Environ Microbiol 78. doi: 10.1128/AEM.07192-11.	83.0 – 105.6	NF	NF	0.957 – 0.998	3 GC/reaction	NF	NF	NF	20 – 2 x 105 GC/μl	NF	NF	NF	100	97	97	NF	NF	Dog (5%) and goose feces (15%)	6.87 ± 0.21 log10 GC/100mg wet feces (gull: 7.21 ± 0.27, unknown bird: 6.74 ± 0.29)	NF	NF	NF	NF	NF	NF	/	Rytkönen et al., 2021
6	Gull4	Birds	Gull	16S rRNA gene	Catellicoccus marimammalium	qGull7F	qGull8R	qGull7P	CTTGCATCGACCTAAAGTTTTGAG	GGTTCTCTGTATTATGCGGTATTAGCA	6-FAM-ACACGTGGGTAACCTGCCCATCAGA-ZEN/IBFQ	116	RT-qPCR	Taqman	RNA	60	40	NF	Cattle (16), sheep (19), bird unknown species (34), horse (19), dog (21), goose (13), duck (2), waterfowl (2), gullᵗ (17), swine (6) and hare feces (2)	Finland	Ryu et al., 2012	Ryu, H., Griffith, J. F., Khan, I. U. H., Hill, S., Edge, T. A., Toledo-Hernandez, C., et al. (2012). Comparison of gull feces-specific assays targeting the 16S rRNA Genes of Catellicoccus marimammalium and Streptococcus spp. Appl Environ Microbiol 78. doi: 10.1128/AEM.07192-11.	83.0 – 105.6	NF	NF	0.957 – 0.998	3 GC/reaction	NF	NF	NF	20 – 2 x 105 GC/μl	NF	NF	NF	100	97	97	NF	NF	Sheep feces (5%)	8.98 ± 0.23 log10 GC/100mg wet feces (gull: 9.87 ± 0.21, unknown bird: 8.42 ± 0.30)	NF	NF	NF	NF	NF	NF	/	Rytkönen et al., 2021
6	HorseCytB	Other	Horse	Eukaryotic mitochondrial DNA (gene encoding cytochrome b)	/	HorseF	HorseR	HorseP	AGGAGCAACAGTCATCACGAACCT	AAATGTACGACTACCAGGGCTGTG	6-FAM-ATCGGTACTACCCTCGTCGAGTGAAT-BHQ-1	168	RT-qPCR	Taqman	DNA	57	40	NF	Cattle (16), sheep (19), bird unknown species (34), horseᵗ (19), dog (21), goose (13), duck (2), waterfowl (2), gull (17), swine (6) and hare feces (2)	Finland	Schill and Mathes, 2008	Schill, W. B., and Mathes, M. V (2008). Real-time PCR detection and quantification of nine potential sources of fecal contamination by analysis of mitochondrial cytochrome b targets. Environ Sci Technol 42, 5229–5234. doi: 10.1021/ES800051Z.	81.3 – 102.6	NF	NF	0.970 – 0.999	3 GC/reaction	NF	NF	NF	20 – 2 x 105 GC/μl	NF	NF	NF	100	100	100	NF	NF	No non-target samples were detected	5.67 ± 0.17 log10 GC/100mg wet feces	No non-target samples were detected	NF	NF	NF	NF	NF	/	Rytkönen et al., 2021
6	Pig-2-Bac	Other	Pig	16S rRNA gene	Bacteroidales	Pig-2-Bac41F	Pig-2-Bac163Rm	Pig-2Bac113	GCATGAATTTAGCTTGCTAAATTTGAT	ACCTCATACGGTATTAATCCGC	6-FAM-TCCACGGGATAGCC-MGB	116	RT-qPCR	Taqman	RNA	60	40	NF	Cattle (16), sheep (19), bird unknown species (34), horse (19), dog (21), goose (13), duck (2), waterfowl (2), gull (17), swineᵗ (6) and hare feces (2)	Finland	Mieszkin et al., 2009	Mieszkin, S., Furet, J. P., Corthier, G., and Gourmelon, M. (2009). Estimation of pig fecal contamination in a river catchment by real-time PCR using two Pig-Specific Bacteroidales 16S rRNA genetic markers. Appl Environ Microbiol 75. doi: 10.1128/AEM.02343-08.	81.7 – 106.1	NF	NF	0.983 – 0.999	3 GC/reaction	NF	NF	NF	20 – 2 x 105 GC/μl	NF	NF	NF	100	99	99	NF	NF	Gull feces (12%)	9.77 ± 0.16 log10 GC/100mg wet feces	NF	NF	NF	NF	NF	NF	/	Rytkönen et al., 2021
6	Pig-2-Bac	Other	Pig	16S rRNA gene	Bacteroidales	Pig-2-Bac41F	Pig-2-Bac163Rm	Pig-2Bac113	GCATGAATTTAGCTTGCTAAATTTGAT	ACCTCATACGGTATTAATCCGC	6-FAM-TCCACGGGATAGCC-MGB	116	qPCR	Taqman	DNA	60	40	NF	Cattle (16), sheep (19), bird unknown species (34), horse (19), dog (21), goose (13), duck (2), waterfowl (2), gull (17), swineᵗ (6) and hare feces (2)	Finland	Mieszkin et al., 2009	Mieszkin, S., Furet, J. P., Corthier, G., and Gourmelon, M. (2009). Estimation of pig fecal contamination in a river catchment by real-time PCR using two Pig-Specific Bacteroidales 16S rRNA genetic markers. Appl Environ Microbiol 75. doi: 10.1128/AEM.02343-08.	81.7 – 106.1	NF	NF	0.983 – 0.999	3 GC/reaction	NF	NF	NF	20 – 2 x 105 GC/μl	NF	NF	NF	100	100	100	NF	NF	No non-target samples were detected	8.12 ± 0.17 log10 GC/100mg wet feces	No non-target samples were detected	NF	NF	NF	NF	NF	/	Rytkönen et al., 2021
6	Rum-2-Bac	Ruminants	Ruminant	16S rRNA gene	Bacteroidales	RumBacB2-590F	RumBac708Rm	RumBacB2-626P	ACAGCCCGCGATTGATACTGGTAA	CAATCGGAGTTCTTCGTGAT	6-FAM-ATGAGGTGGATGGAATTCGTGGTGT-ZEN/IBFQ	99	qPCR	Taqman	DNA	60	40	NF	Cattleᵗ (16), sheepᵗ (19), bird unknown species (34), horse (19), dog (21), goose (13), duck (2), waterfowl (2), gull (17), swine (6) and hare feces (2)	Finland	Mieszkin et al., 2010	Mieszkin, S., Yala, J. F., Joubrel, R., and Gourmelon, M. (2010). Phylogenetic analysis of Bacteroidales 16S rRNA gene sequences from human and animal effluents and assessment of ruminant faecal pollution by real-time PCR. J Appl Microbiol 108. doi: 10.1111/j.1365-2672.2009.04499.x.	81.3 – 108.8	NF	NF	0.971 – 0.999	3 GC/reaction	NF	NF	NF	20 – 2 x 105 GC/μl	NF	NF	NF	100	98	99	NF	NF	Horse (5%) and unknown bird feces (3%)	8.53 ± 0.11 log10 GC/100mg wet feces (cattle: 8.11 ± 0.13, sheep: 8.9 ± 0.12)	NF	NF	NF	NF	NF	NF	/	Rytkönen et al., 2021
6	Rum-2-Bac	Ruminants	Ruminant	16S rRNA gene	Bacteroidales	RumBacB2-590F	RumBac708Rm	RumBacB2-626P	ACAGCCCGCGATTGATACTGGTAA	CAATCGGAGTTCTTCGTGAT	6-FAM-ATGAGGTGGATGGAATTCGTGGTGT-ZEN/IBFQ	99	RT-qPCR	Taqman	RNA	60	40	NF	Cattleᵗ (16), sheepᵗ (19), bird unknown species (34), horse (19), dog (21), goose (13), duck (2), waterfowl (2), gull (17), swine (6) and hare feces (2)	Finland	Mieszkin et al., 2010	Mieszkin, S., Yala, J. F., Joubrel, R., and Gourmelon, M. (2010). Phylogenetic analysis of Bacteroidales 16S rRNA gene sequences from human and animal effluents and assessment of ruminant faecal pollution by real-time PCR. J Appl Microbiol 108. doi: 10.1111/j.1365-2672.2009.04499.x.	81.3 – 108.8	NF	NF	0.971 – 0.999	3 GC/reaction	NF	NF	NF	20 – 2 x 105 GC/μl	NF	NF	NF	100	96	97	NF	NF	Dog (14%) and unknown bird feces (6%)	9.77 ± 0.16 log10 GC/100mg wet feces (cattle: 10.28 ± 0.18, sheep: 9.22 ± 0.15)	NF	NF	NF	NF	NF	NF	/	Rytkönen et al., 2021
6	SheepCytB	Ruminants	Sheep	Eukaryotic mitochondrial DNA (gene encoding cytochrome b)	/	SheepF	SheepR	SheepP	ACGCATTCATTGATCTCCCAGCTC	TCGGCAAATGTGGGTTACAGAGGA	6-FAM-ACTTTGGCTCTCTCCTAGGCATTTGC-BHQ-1	167	RT-qPCR	Taqman	DNA	57	40	NF	Cattle (16), sheepᵗ (19), bird unknown species (34), horse (19), dog (21), goose (13), duck (2), waterfowl (2), gull (17), swine (6) and hare feces (2)	Finland	Schill and Mathes, 2008	Schill, W. B., and Mathes, M. V (2008). Real-time PCR detection and quantification of nine potential sources of fecal contamination by analysis of mitochondrial cytochrome b targets. Environ Sci Technol 42, 5229–5234. doi: 10.1021/ES800051Z.	82.2 – 109.0	NF	NF	0.964 – 1.000	3 GC/reaction	NF	NF	NF	20 – 2 x 105 GC/μl	NF	NF	NF	100	99	99	NF	NF	Dog feces (5%)	8.27 ± 0.08 log10 GC/100mg wet feces	NF	NF	NF	NF	NF	NF	/	Rytkönen et al., 2021
7	BacCow	Ruminants	Ruminantᵇ	16S rRNA gene	Bacteroidales	CF128F	BacCow-305r	BacCow-257p	CCAACYTTCCCGWTACTC	GGACCGTGTCTCAGTTCCAGTG	6-FAM-TAGGGGTTCTGAGAGGAAGGTCCCCC-TAMRA	177	Real-time PCR	Taqman	DNA	60	40	NF	Cattleᵗ (20), bird (10), chicken (10), dog (10), duck (10), kangaroo (10), pig (10), possum (10), horse feces (10), human wastewater (10*) and bovine wastewaterᵗ (20*)	Australia	Kildare et al., 2007; Bernhard and Field, 2000a	Kildare, B. J., Leutenegger, C. M., McSwain, B. S., Bambic, D. G., Rajal, V. B., and Wuertz, S. (2007). 16S rRNA-based assays for quantitative detection of universal, human-, cow-, and dog-specific fecal Bacteroidales: a Bayesian approach. Water Res 41, 3701–3715. doi: 10.1016/J.WATRES.2007.06.037. & Bernhard, A. E., and Field, K. G. (2000a). A PCR assay to discriminate human and ruminant feces o…	NF	NF	NF	NF	5 GC/reaction	NF	NF	NF	NF	NF	NF	NF	93	66	NF	NF	NF	Chicken (40%), dog (90%), duck (30%), kangaroo (50%), pig (10%), possum (20%), horse feces (40%) and human wastewater (30%)	NF	NF	NF	NF	NF	NF	No correlations were observed in the concentration of FIB and the bovine feces-associated markers or bacterial zoonotic pathogens.	/	Ahmed et al., 2013
7	B-Avs	Ruminants	Cattle	Hexon gene	Bovine specific adenovirus	BALF, BALN	BARF, BARN	/	GRTGGTCIYTRGATRTRATGGA, ATTCARGTWCCWCARAARTTTTTTGC	AAGYCTRTCATCYCCDGGCCA, CCWGAATAHRIAAARTTKGGATC	/	641, 430	Real-time PCR	EvaGreen	DNA	60	40	NF	Cattleᵗ (20), bird (10), chicken (10), dog (10), duck (10), kangaroo (10), pig (10), possum (10), horse feces (10), human wastewater (10*) and bovine wastewaterᵗ (20*)	Australia	Motes et al., 2004	Motes, C. M. De, Clemente-Casares, P., Hundesa, A., Martín, M., and Girones, R. (2004). Detection of Bovine and Porcine Adenoviruses for Tracing the Source of Fecal Contamination. Appl Environ Microbiol 70, 1448–1454. doi: 10.1128/AEM.70.3.1448-1454.2004.	NF	NF	NF	NF	5 GC/reaction	NF	NF	NF	NF	NF	NF	NF	60	100	NF	NF	NF	No non-target samples were detected	NF	No non-target samples were detected	NF	NF	NF	NF	No correlations were observed in the concentration of FIB and the bovine feces-associated markers or bacterial zoonotic pathogens.	/	Ahmed et al., 2013
7	CowM3	Ruminants	Cattle	Gene encoding a sialic acid-specific 9-O-acetylesterase secretory protein homolog	Bacteroidales	CowM3F	CowM3R	CowM3P	CCTCTAATGGAAAATGGATGGTATCT	CCATACTTCGCCTGCTAATACCTT	6-FAM-TTATGCATTGAGCATCGAGGCC-TAMRA	122	Real-time PCR	Taqman	DNA	60	40	NF	Cattleᵗ (20), bird (10), chicken (10), dog (10), duck (10), kangaroo (10), pig (10), possum (10), horse feces (10), human wastewater (10*) and bovine wastewaterᵗ (20*)	Australia	Shanks et al., 2008	Shanks, O. C., Atikovic, E., Blackwood, A. D., Lu, J., Noble, R. T., Domingo, J. S., et al. (2008). Quantitative PCR for detection and enumeration of genetic markers of bovine fecal pollution. Appl Environ Microbiol 74, 745–752. doi: 10.1128/AEM.01843-07.	NF	NF	NF	NF	5 GC/reaction	NF	NF	NF	NF	NF	NF	NF	90	88	NF	NF	NF	Dog (50%), duck (40%) and possum feces (20%)	NF	NF	NF	NF	NF	NF	No correlations were observed in the concentration of FIB and the bovine feces-associated markers or bacterial zoonotic pathogens.	/	Ahmed et al., 2013
8	Av4143	Birds	Bird	16S rRNA gene	Lactobacillus	Av4143F	Av4143R	Av4143P	TGCAAGTCGAACGAGGATTTCT	TCACCTTGGTAGGCCGTTACC	6-FAM-AGGTGGTTTTGCTATCGCTTT-BHQplus	244	qPCR	Taqman	DNA	60	NF	NF	Human (10), pig (10), chickenᵗ (10), cattle (10) and dog feces (10)	China	Ohad et al., 2016	Ohad, S., Ben-Dor, S., Prilusky, J., Kravitz, V., Dassa, B., Chalifa-Caspi, V., et al. (2016). The development of a novel qPCR assay-set for identifying fecal contamination originating from domestic fowls and waterfowl in Israel. Front Microbiol 7. doi: 10.3389/fmicb.2016.00145.	91.1 – 93.3%	-3.5 – -3.56	NF	0.99 – 0.998	10 GC/reaction	NF	NF	NF	NF	NF	NF	NF	100	95	NF	NF	NF	Human (10%) and cattle feces (20%)	4.13 ± 0.49 log10 GC/ng of DNA	1.50 ± 0.20 log10 GC/1ng of DNA	NF	NF	NF	NF	NF	/	Vadde et al., 2019
8	BacCow	Ruminants	Ruminantᵇ	16S rRNA gene	Bacteroidales	CF128F	BacCow-305r	BacCow-257p	CCAACYTTCCCGWTACTC	GGACCGTGTCTCAGTTCCAGTG	6-FAM-TAGGGGTTCTGAGAGGAAGGTCCCCC-TAMRA	177	qPCR	Taqman	DNA	60	NF	NF	Human (10), pig (10), chicken (10), cattleᵗ (10) and dog feces (10)	China	Kildare et al., 2007; Bernhard and Field, 2000a	Kildare, B. J., Leutenegger, C. M., McSwain, B. S., Bambic, D. G., Rajal, V. B., and Wuertz, S. (2007). 16S rRNA-based assays for quantitative detection of universal, human-, cow-, and dog-specific fecal Bacteroidales: a Bayesian approach. Water Res 41, 3701–3715. doi: 10.1016/J.WATRES.2007.06.037. & Bernhard, A. E., and Field, K. G. (2000a). A PCR assay to discriminate human and ruminant feces o…	95.9 – 100.3%	-3.31 – -3.42	NF	0.995 – 0.997	100 GC/reaction	NF	NF	NF	NF	NF	NF	NF	100	77.5	NF	NF	NF	Pig (20%) and chicken feces (20%)	4.30 ± 0.65 log10 GC/ng of DNA	2.42 ± 0.14 log10 GC/1ng of DNA	NF	NF	NF	NF	NF	/	Vadde et al., 2019
8	GFD	Birds	Bird	16S rRNA gene	Helicobacter	GFDF	GFDR	/	TCGGCTGAGCACTCTAGGG	GCGTCTCTTTGTACATCCCA	/	123	qPCR	SYBR Green	DNA	57	NF	NF	Human (10), pig (10), chickenᵗ (10), cattle (10) and dog feces (10)	China	Green et al., 2012	Green, H. C., Dick, L. K., Gilpin, B., Samadpour, M., and Field, K. G. (2012). Genetic markers for rapid PCR-based identification of gull, Canada goose, duck, and chicken fecal contamination in water. Appl Environ Microbiol 78. doi: 10.1128/AEM.05734-11.	95.2 – 102%	-3.27 – 3.44	36.9	0.997 – 0.999	11.3 GC/reaction	NF	NF	NF	10 GC/μl	NF	NF	NF	70	92.5	NF	NF	NF	Cow (10%) and dog feces (30%)	2.20 ± 0.19 log10 GC/ng of DNA	1.25 ± 0.07 log10 GC/1ng of DNA	NF	NF	NF	NF	There was no correlation with FIB.	/	Vadde et al., 2019
8	Pig-2-Bac	Other	Pig	16S rRNA gene	Bacteroidales	Pig-2-Bac41F	Pig-2-Bac163Rm	Pig-2Bac113	GCATGAATTTAGCTTGCTAAATTTGAT	ACCTCATACGGTATTAATCCGC	VIC-TCCACGGGATAGCC-MGB	116	qPCR	Taqman	DNA	60	NF	NF	Human (10), pigᵗ (10), chicken (10), cattle (10) and dog feces (10)	China	Mieszkin et al., 2009	Mieszkin, S., Furet, J. P., Corthier, G., and Gourmelon, M. (2009). Estimation of pig fecal contamination in a river catchment by real-time PCR using two Pig-Specific Bacteroidales 16S rRNA genetic markers. Appl Environ Microbiol 75. doi: 10.1128/AEM.02343-08.	98.5 – 102%	-3.27 – -3.35	41.1	0.997 – 0.998	30 GC/reaction	NF	NF	NF	30 GC/μl	NF	NF	NF	90	95	NF	NF	NF	Cow feces (20%)	3.03 ± 0.59 log10 GC/ng of DNA	1.70 ± 0.84 log10 GC/1ng of DNA	NF	NF	NF	NF	There was no correlation with FIB.	/	Vadde et al., 2019
9	CF128	Ruminants	Ruminant	16S rRNA gene	Bacteroidales	CF128F	Bac708R	/	CCAACYTTCCCGWTACTC	CAATCGGAGTTCTTCGTG	/	580	End-point PCR	/	DNA	58	40	40	Human (11),seagull (5), other birds (14+2*), alpacaᵗ (1), cattleᵗ (13+2*), deerᵗ (1), goatᵗ (2), sheepᵗ (5+1*), horse (2+1*), cat (1*), dog (1*), rodents (4*), rabbit (2+1*), kangaroo (1), wallaby feces (4+1*) and dairy farm effluentᵗ (2*)	New Zealand	Bernhard and Field, 2000a; 2000b	Bernhard, A. E., and Field, K. G. (2000a). A PCR assay to discriminate human and ruminant feces on the basis of host differences in Bacteroides-Prevotella genes encoding 16S rRNA. Appl Environ Microbiol 66, 4571–4574. doi: 10.1128/AEM.66.10.4571-4574.2000. & Bernhard, A. E., and Field, K. G. (2000b). Identification of nonpoint sources of fecal pollution in coastal waters by using host-specific 16…	NF	NF	NF	NF	NF	NF	NF	NF	NF	NF	NF	NF	85	65	NF	NF	NF	Human (9%), bird (32%), horse (33%), kangaroo (100% and wallaby feces (100%)	NF	NF	NF	NF	NF	NF	NF	/	Kirs et al., 2011
9	Gull2	Birds	Gull	16S rRNA gene	Catellicoccus marimammalium	Gull2F	Gull2R	/	TGCATCGACCTAAAGTTTTGAG	GTCAAAGAGCGAGCAGTTACTA	/	412	End-point PCR	/	DNA	60	40	40	Human (11), seagullᵗ (5), other birds (14+2*), alpaca (1), cattle (13+2*), deer (1), goat (2), sheep (5+1*), horse (2+1*), cat (1*), dog (1*), rodents (4*), rabbit (2+1*), kangaroo (1), wallaby feces (4+1*) and dairy farm effluent (2*)	New Zealand	Lu et al., 2008	Lu, J., Santo Domingo, J. W., Lamendella, R., Edge, T., and Hill, S. (2008). Phylogenetic Diversity and Molecular Detection of Bacteria in Gull Feces. Appl Environ Microbiol 74, 3969. doi: 10.1128/AEM.00019-08.	NF	NF	NF	NF	NF	NF	NF	NF	NF	NF	NF	NF	100	100	NF	NF	NF	No non-target samples were detected	NF	No non-target samples were detected	NF	NF	NF	NF	NF	/	Kirs et al., 2011
10	BacR	Ruminants	Ruminant	16S rRNA gene	Bacteroidales	BacR_f	BacR_r	BacR_p	GCGTATCCAACCTTCCCG	CATCCCCATCCGTTACCG	6-FAM-CTTCCGAAAGGGAGATT-NFQ-MGB	118	qPCR	Taqman	DNA	60	45	NF	Cattleᵗ (4*), sheepᵗ (4*), goatᵗ (2), deerᵗ (6*), chamoisᵗ (2), ibexᵗ (2), human (4), pig (1), wild boar (1), horse (2), chicken (1), fox (1), dog (1), cat (1), beaver (1), fish (4) and bird feces (3)	Austria	Reischer et al., 2006	Reischer, G. H., Kasper, D. C., Steinborn, R., Mach, R. L., and Farnleitner, A. H. (2006). Quantitative PCR Method for Sensitive Detection of Ruminant Fecal Pollution in Freshwater and Evaluation of This Method in Alpine Karstic Regions. Appl Environ Microbiol 72, 5610–5614. doi: 10.1128/AEM.00364-06.	NF	NF	NF	NF	3.7 GC/reaction	0.95	6.0 x 10-8 g feces/filter (1ml of river water filtered) (cattle: 2.8 x 10-8; sheep: 2.5 x 10-8; fallow deer: 12.6 x 10-8)	0.95	NF	NF	NF	NF	100	100	NF	NF	NF	No non-target samples were detected	NF	No non-target samples were detected	NF	NF	NF	NF	NF	/	Kolm et al., 2019
10	BacRᵐ	Ruminants	Ruminant	16S rRNA gene	Bacteroidales	H-BacR_f	H-BacR_r	H-BacR_CP, H-BacR_DP, H-BacR_CL	GTATCCAACCTTCCCGTTAC	ATCCCCATCCGTTACCG	AAAGGGAGATT(A)20-BtnTg (capture probe), ThiC6-(A)20GCCTTCCG (test detector probe), Btn-(A)20GAAGGCTTTTT (test control probe)	115	HDA strip	/	DNA	60-65	NF	NF	Cattleᵗ (4*), sheepᵗ (4*), goatᵗ (2), deerᵗ (6*), chamoisᵗ (2), ibexᵗ (2), human (4), pig (1), wild boar (1), horse (2), chicken (1), fox (1), dog (1), cat (1), beaver (1), fish (4) and bird feces (3)	Austria	Reischer et al., 2006; Kolm et al., 2019	Reischer, G. H., Kasper, D. C., Steinborn, R., Mach, R. L., and Farnleitner, A. H. (2006). Quantitative PCR Method for Sensitive Detection of Ruminant Fecal Pollution in Freshwater and Evaluation of This Method in Alpine Karstic Regions. Appl Environ Microbiol 72, 5610–5614. doi: 10.1128/AEM.00364-06. & Kolm, C., Martzy, R., Führer, M., Mach, R. L., Krska, R., Baumgartner, S., et al. (2019). Dete…	NF	NF	NF	NF	7.3 GC/reaction	0.95	6.2 x 10-8 g feces/filter (1m of river water filtered) (cattle: 4.9 x 10-8; sheep: 2.5 x 10-8; fallow deer: 11.3 x 10-8)	0.95	NF	NF	NF	NF	100	98	NF	NF	NF	Wild boar feces (one sample was tested in triplicate and was detected once)	NF	NF	NF	NF	NF	NF	NF	/	Kolm et al., 2019
11	BacR	Ruminants	Ruminant	16S rRNA gene	Bacteroidales	BacR_f	BacR_r	BacR_p	GCGTATCCAACCTTCCCG	CATCCCCATCCGTTACCG	6-FAM-CTTCCGAAAGGGAGATT-NFQ-MGB	118	qPCR	Taqman	DNA	58	50	NF	Cattleᵗ (14), deerᵗ (18), chamoisᵗ (12), sheepᵗ (6), goatᵗ (5), capricornᵗ (2), human (3*), horse (3*), pig (3*), fox (2), cat (3), dog (3), chicken (1*), turkey (1*), duck (1*), black grouse feces (2) and human wastewater (15)	Austria	Reischer et al., 2006	Reischer, G. H., Kasper, D. C., Steinborn, R., Mach, R. L., and Farnleitner, A. H. (2006). Quantitative PCR Method for Sensitive Detection of Ruminant Fecal Pollution in Freshwater and Evaluation of This Method in Alpine Karstic Regions. Appl Environ Microbiol 72, 5610–5614. doi: 10.1128/AEM.00364-06.	>98%	NF	NF	>0.99	NF	NF	1.7 x 10-9 g feces diluted in alpine karst spring/filter (cattle: 1.7 x 10-9, deer: 1.4 x 10-9, chamois: 2.0 x 10-9)	0.95	20 – 1 x 107 GC/reaction	NF	NF	NF	100	100	NF	NF	NF	No non-target samples were detected	4.1 x 109 marker equivalents/g wet feces (ranges: cattle 3 x 109 – 4.3 x 109, deer 3.8 x 109 – 5.7 x 109, chamois 1.6 x 109 – 6.7 x 109)	No non-target samples were detected	NF	For the alpine karstic system, preliminary experiments on testing the stability of the marker in highly diluted fecal suspensions in spring water at ambient temperature (4°C) found no strong reduction of detectable marker levels during an incubation period of 2 months	NF	NF	NF	/	Reischer et al., 2006
12	Bac2	Ruminants	Bovineᵉ	Gene encoding a HDIG domain protein	Bacteroidales	Bac2F	Bac2R	/	GCTTGTTGCGTTCCTTGAGATAAT	ACAAGCCAGGTGATACAGAAAG	/	274	End-point PCR	/	DNA	60	35	35	Bovineᵗ (247), alpaca (2), pronghorn (4), elk (5), gazelle (1), giraffe (1), goat (7), mule deer (5), okapi (3), sheep (10), takin (1), tufted deer (1), moose (1), white-tailed deer (9), goose (12), cat (10), chicken (10), dog (10), duck (12), horse (7), human (16), pelican (5), pig (22), racoon (2), gull (12) and turkey feces(7)	USA	Shanks et al., 2006	Shanks, O. C., Domingo, J. W. S., Lamendella, R., Kelty, C. A., and Graham, J. E. (2006). Competitive metagenomic DNA hybridization identifies host-specific microbial genetic markers in cow fecal samples. Appl Environ Microbiol 72, 4054–4060. doi: 10.1128/AEM.00023-06/SUPPL_FILE/SUPPLEMENT_TABLE.ZIP.	NF	NF	NF	NF	NF	NF	NF	NF	NF	NF	NF	NF	54	100	NF	NF	NF	No non-target samples were detected	NF	No non-target samples were detected	NF	NF	NF	NF	NF	The study did not explicitly specify the bovine species included in its research.	Shanks et al., 2010
12	Bac3	Ruminants	Bovineᵉ	Gene encoding a sialic acid-specific 9-O-acetylesterase secretory protein homolog	Bacteroidales	Bac3F	Bac3R	/	CTAATGGAAAATGGATGGTATCT	GCCGCCCAGCTCAAATAG	/	166	End-point PCR	/	DNA	62	35	35	Bovineᵗ (247), alpaca (2), pronghorn (4), elk (5), gazelle (1), giraffe (1), goat (7), mule deer (5), okapi (3), sheep (10), takin (1), tufted deer (1), moose (1), white-tailed deer (9), goose (12), cat (10), chicken (10), dog (10), duck (12), horse (7), human (16), pelican (5), pig (22), racoon (2), gull (12) and turkey feces (7)	USA	Shanks et al., 2006	Shanks, O. C., Domingo, J. W. S., Lamendella, R., Kelty, C. A., and Graham, J. E. (2006). Competitive metagenomic DNA hybridization identifies host-specific microbial genetic markers in cow fecal samples. Appl Environ Microbiol 72, 4054–4060. doi: 10.1128/AEM.00023-06/SUPPL_FILE/SUPPLEMENT_TABLE.ZIP.	NF	NF	NF	NF	NF	NF	NF	NF	NF	NF	NF	NF	69	99	NF	NF	NF	Alpaca feces (100%)	NF	NF	NF	NF	NF	NF	NF	The study did not explicitly specify the bovine species included in its research.	Shanks et al., 2010
12	BoBac	Ruminants	Bovineᵃ	16S rRNA gene	Bacteroidales	BoBac367f	BoBac467r	BoBac402f	GAAGRCTGAACCAGCCAAGTA	GCTTATTCATACGGTACATACAAG	6-FAM-TGAAGGATGAAGGTTCTATGGATTGTAAACTT-TAMRA	100	qPCR	Taqman	DNA	60	40	NF	Bovineᵗ (247), alpaca (2), pronghorn (4), elk (5), gazelle (1), giraffe (1), goat (7), mule deer (5), okapi (3), sheep (10), takin (1), tufted deer (1), moose (1), white-tailed deer (9), goose (12), cat (10), chicken (10), dog (10), duck (12), horse (7), human (16), pelican (5), pig (22), racoon (2), gull (12) and turkey feces(7)	USA	Layton et al., 2006	Layton, A., McKay, L., Williams, D., Garrett, V., Gentry, R., and Sayler, G. (2006). Development of Bacteroides 16S rRNA gene taqman-based real-time PCR assays for estimation of total, human, and bovine fecal pollution in water. Appl Environ Microbiol 72, 4214–4224. doi: 10.1128/AEM.01036-05.	97.5%	-3.45	40.4	0.998	NF	NF	NF	NF	10 – 1 x 106 GC/reaction	NF	NF	NF	NF	47	NF	NF	NF	Alpaca (100%), proghorn (100%), elk (80%), gazelle (100%), giraffe (100%), goat (100%), mule deer (100%), okapi (100%), sheep (100%), takin (100%), tufted deer (100%), moose (100%), white-tailed deer (100%), cat (90%), dog (70%), duck (58%), human (37%), pig (50%), racoon (50%) and turkey feces (29%)	NF	Ruminants: 0.7 – 1.2ᵍ, non-ruminants 0 – 1.2ᵍ log10 GC/ng DNA	Marker abundance in target and a variety of non-target (especially ruminant) samples was similar. For more information see original reference.	NF	NF	NF	NF	The study did not explicitly specify the bovine species included in its research.	Shanks et al., 2010
12	CF128	Ruminants	Ruminant	16S rRNA gene	Bacteroidales	CF128F	Bac708R	/	CCAACYTTCCCGWTACTC	CAATCGGAGTTCTTCGTG	/	580	End-point PCR	/	DNA	62	35	35	Bovineᵗ (247), goose (12), cat (10), chicken (10), dog (10), duck (12), horse (7), human (16), pelican (5), pig (22), racoon (2), gull (12) and turkey feces (7)	USA	Bernhard and Field, 2000a; 2000b	Bernhard, A. E., and Field, K. G. (2000a). A PCR assay to discriminate human and ruminant feces on the basis of host differences in Bacteroides-Prevotella genes encoding 16S rRNA. Appl Environ Microbiol 66, 4571–4574. doi: 10.1128/AEM.66.10.4571-4574.2000. & Bernhard, A. E., and Field, K. G. (2000b). Identification of nonpoint sources of fecal pollution in coastal waters by using host-specific 16…	NF	NF	NF	NF	NF	NF	NF	NF	NF	NF	NF	NF	85	76	NF	NF	NF	Chicken (40%), dog (30%), duck (30%) and pig feces (91%)	0.9 – 1.1ᵍ log10 GC/ng DNA	NF	NF	NF	NF	NF	NF	The study did not explicitly specify the bovine species included in its research.	Shanks et al., 2010
12	CF193	Ruminants	Ruminant	16S rRNA gene	Bacteroidales	CF193F	Bac708R	/	TATGAAAGCTCCGGCC	CAATCGGAGTTCTTCGTG	/	519	End-point PCR	/	DNA	62	35	35	Bovineᵗ (247), goose (12), cat (10), chicken (10), dog (10), duck (12), horse (7), human (16), pelican (5), pig (22), racoon (2), gull (12) and turkey feces (7)	USA	Bernhard and Field, 2000a; 2000b	Bernhard, A. E., and Field, K. G. (2000a). A PCR assay to discriminate human and ruminant feces on the basis of host differences in Bacteroides-Prevotella genes encoding 16S rRNA. Appl Environ Microbiol 66, 4571–4574. doi: 10.1128/AEM.66.10.4571-4574.2000. & Bernhard, A. E., and Field, K. G. (2000b). Identification of nonpoint sources of fecal pollution in coastal waters by using host-specific 16…	NF	NF	NF	NF	NF	NF	NF	NF	NF	NF	NF	NF	68	99.9	NF	NF	NF	No non-target samples were detected	NF	No non-target samples were detected	NF	NF	NF	NF	NF	The study did not explicitly specify the bovine species included in its research.	Shanks et al., 2010
12	CowM2	Ruminants	Bovineᵉ	Gene encoding a HDIG domain protein	Bacteroidales	CowM2F	CowM2R	CowM2P	CGGCCAAATACTCCTGATCGT	GCTTGTTGCGTTCCTTGAGATAAT	6-FAM-AGGCACCTATGTCCTTTACCTCATCAACTACAGACA-TAMRA	92	qPCR	Taqman	DNA	60	40	NF	Bovineᵗ (247), alpaca (2), pronghorn (4), elk (5), gazelle (1), giraffe (1), goat (7), mule deer (5), okapi (3), sheep (10), takin (1), tufted deer (1), moose (1), white-tailed deer (9), goose (12), cat (10), chicken (10), dog (10), duck (12), horse (7), human (16), pelican (5), pig (22), racoon (2), gull (12) and turkey feces(7)	USA	Shanks et al., 2008	Shanks, O. C., Atikovic, E., Blackwood, A. D., Lu, J., Noble, R. T., Domingo, J. S., et al. (2008). Quantitative PCR for detection and enumeration of genetic markers of bovine fecal pollution. Appl Environ Microbiol 74, 745–752. doi: 10.1128/AEM.01843-07.	93.5%	-3.67	41.9	0.999	NF	NF	NF	NF	25 – 2.5 x 106 GC/reaction	NF	NF	NF	NF	100	NF	NF	NF	No non-target samples were detected	NF	No non-target samples were detected	NF	NF	NF	NF	NF	The study did not explicitly specify the bovine species included in its research.	Shanks et al., 2010
12	CowM3	Ruminants	Bovineᵉ	Gene encoding a sialic acid-specific 9-O-acetylesterase secretory protein homolog	Bacteroidales	CowM3F	CowM3R	CowM3P	CCTCTAATGGAAAATGGATGGTATCT	CCATACTTCGCCTGCTAATACCTT	6-FAM-TTATGCATTGAGCATCGAGGCC-TAMRA	122	qPCR	Taqman	DNA	60	40	NF	Bovineᵗ (247), alpaca (2), pronghorn (4), elk (5), gazelle (1), giraffe (1), goat (7), mule deer (5), okapi (3), sheep (10), takin (1), tufted deer (1), moose (1), white-tailed deer (9), goose (12), cat (10), chicken (10), dog (10), duck (12), horse (7), human (16), pelican (5), pig (22), racoon (2), gull (12) and turkey feces(7)	USA	Shanks et al., 2008	Shanks, O. C., Atikovic, E., Blackwood, A. D., Lu, J., Noble, R. T., Domingo, J. S., et al. (2008). Quantitative PCR for detection and enumeration of genetic markers of bovine fecal pollution. Appl Environ Microbiol 74, 745–752. doi: 10.1128/AEM.01843-07.	93.0%	-3.69	42.7	0.999	NF	NF	NF	NF	25 – 2.5 x 106 GC/reaction	NF	NF	NF	NF	100	NF	NF	NF	No non-target samples were detected	NF	No non-target samples were detected	NF	NF	NF	NF	NF	The study did not explicitly specify the bovine species included in its research.	Shanks et al., 2010
13	BacCow	Ruminants	Ruminantᵇ	16S rRNA gene	Bacteroidales	CF128F	BacCow-305r	/	CCAACYTTCCCGWTACTC	GGACCGTGTCTCAGTTCCAGTG	/	177	qPCR	SYBR Green	DNA	60	40	NF	Human (117), pig (76), cattleᵗ (51), sheepᵗ (32), camelᵗ (19), chicken (48), duck (35), goose (21), dog (20), cat (17), rabbit (33), horse (18) and donkey feces (19)	China	Kildare et al., 2007; Bernhard and Field, 2000a	Kildare, B. J., Leutenegger, C. M., McSwain, B. S., Bambic, D. G., Rajal, V. B., and Wuertz, S. (2007). 16S rRNA-based assays for quantitative detection of universal, human-, cow-, and dog-specific fecal Bacteroidales: a Bayesian approach. Water Res 41, 3701–3715. doi: 10.1016/J.WATRES.2007.06.037. & Bernhard, A. E., and Field, K. G. (2000a). A PCR assay to discriminate human and ruminant feces o…	95.9%	-3.4	NF	0.98	73.2 GC/μl	0.99	NF	NF	718.3 GC/μl	NF	NF	NF	100	77	NF	NF	NF	Human (13%), pig (30%), chicken (33%), duck (23%), dog (45%), horse (50%) and donkey feces (68%)	Cattle: 7.75, sheep: 6.96, samel: 5.54 log10 GC/g wet feces	Human: 3.62, pig: 4.20, chicken: 4.30, duck: 3.77, dog: 3.61, horse: 4.26, donkey: 5.45 log10 GC/g wet feces	NF	NF	NF	NF	NF	/	Zhang et al., 2020
13	CF128	Ruminants	Ruminant	16S rRNA gene	Bacteroidales	CF128F	Bac708R	/	CCAACYTTCCCGWTACTC	CAATCGGAGTTCTTCGTG	/	580	qPCR	SYBR Green	DNA	60	40	NF	Human (117), pig (76), cattleᵗ (51), sheepᵗ (32), camelᵗ (19), chicken (48), duck (35), goose (21), dog (20), cat (17), rabbit (33), horse (18) and donkey feces (19)	China	Bernhard and Field, 2000a; 2000b	Bernhard, A. E., and Field, K. G. (2000a). A PCR assay to discriminate human and ruminant feces on the basis of host differences in Bacteroides-Prevotella genes encoding 16S rRNA. Appl Environ Microbiol 66, 4571–4574. doi: 10.1128/AEM.66.10.4571-4574.2000. & Bernhard, A. E., and Field, K. G. (2000b). Identification of nonpoint sources of fecal pollution in coastal waters by using host-specific 16…	96.6%	-3.4	NF	0.99	44.6 GC/μl	0.99	NF	NF	223.0 GC/μl	NF	NF	NF	100	60	NF	NF	NF	Human (22%), pig (62%), chicken (50%), duck (57%), goose (81%), dog (70%), cat (88%), rabbit (36%), horse (61%) and donkey feces (84%)	Cattle: 7.56, sheep: 6.23, camel: 4.79 log10 GC/g wet feces	Human: 3.28, pig: 4.30, chicken: 3.64, duck: 3.17, goose: 2.84, dog: 2.89, cat: 3.09, rabbit: 3.16, horse: 3.00, donkey: 4.73 log10 GC/g wet feces	NF	NF	NF	NF	NF	/	Zhang et al., 2020
13	GFD	Birds	Bird	16S rRNA gene	Helicobacter	GFDF	GFDR	/	TCGGCTGAGCACTCTAGGG	GCGTCTCTTTGTACATCCCA	/	123	qPCR	SYBR Green	DNA	60	40	NF	Human (117), pig (76), cattle (51), sheep (32), camel (19), chickenᵗ (48), duckᵗ (35), gooseᵗ (21), dog (20), cat (17), rabbit (33), horse (18) and donkey feces (19)	China	Green et al., 2012	Green, H. C., Dick, L. K., Gilpin, B., Samadpour, M., and Field, K. G. (2012). Genetic markers for rapid PCR-based identification of gull, Canada goose, duck, and chicken fecal contamination in water. Appl Environ Microbiol 78. doi: 10.1128/AEM.05734-11.	102.4%	-3.3	NF	0.99	26.8 GC/μl	0.99	NF	NF	133.9 GC/μl	NF	NF	NF	68	91	NF	NF	NF	Pig (16%), dog (55%), cat (35%) and rabbit feces (24%)	Chicken: 4.07, duck: 4.79, goose: 4.61 log10 GC/g wet feces	Pig: 2.98, dog: 2.22, cat: 2.21, rabbit: 2.87 log10 GC/g wet feces	NF	NF	NF	NF	NF	/	Zhang et al., 2020
13	L.amylovorus	Other	Pig	16S rRNA gene	Lactobacillus amylovorus	L.amylovorus-f	L.amylovorus-r	/	TTCTGCCTTTTTGGGATCAA	CCTTGTTTATTCAAGTGGGTGA	/	175	qPCR	SYBR Green	DNA	60	40	NF	Human (117), pigᵗ (76), cattle (51), sheep (32), camel (19), chicken (48), duck (35), goose (21), dog (20), cat (17), rabbit (33), horse (18) and donkey feces (19)	China	Konstantinov et al., 2005	Konstantinov, S. R., Smidt, H., and Vos, W. M. De (2005). Representational Difference Analysis and Real-Time PCR for Strain-Specific Quantification of Lactobacillus sobrius sp. nov. Appl Environ Microbiol 71, 7578. doi: 10.1128/AEM.71.11.7578-7581.2005.	100.1%	-3.3	NF	0.99	45.1 GC/μl	0.99	NF	NF	225.9 GC/μl	NF	NF	NF	68	72	NF	NF	NF	Human (21%), cattle (35%), sheep (28%), camel (42%), chicken (33%), duck (26%), goose (52%), dog (35%), rabbit (24%), horse (28%) and donkey feces (32%)	4.99 log10 GC/g wet feces	Human: 3.98, cattle: 3.28, sheep: 3.14, camel: 2.94, chicken: 3.54, duck: 2.69, goose: 3.25, dog: 3.64, rabbit: 2.98, horse: 2.90, donkey: 2.84 log10 GC/g wet feces	NF	NF	NF	NF	NF	/	Zhang et al., 2020
13	Pig-1-Bac	Other	Pig	16S rRNA gene	Bacteroidales	Bac32F	Bac108R	Bac44P	AACGCTAGCTACAGGCTTAAC	CGGGCTATTCCTGACTATGGG	6-FAM-ATCGAAGCTTGCTTTGATAGATGGCG-BHQ-1	129	qPCR	Fluorescent probe (Tiangen)	DNA	60	40	NF	Human (117), pigᵗ (76), cattle (51), sheep (32), camel (19), chicken (48), duck (35), goose (21), dog (20), cat (17), rabbit (33), horse (18) and donkey feces (19)	China	Mieszkin et al., 2009	Mieszkin, S., Furet, J. P., Corthier, G., and Gourmelon, M. (2009). Estimation of pig fecal contamination in a river catchment by real-time PCR using two Pig-Specific Bacteroidales 16S rRNA genetic markers. Appl Environ Microbiol 75. doi: 10.1128/AEM.02343-08.	101.8%	-3.3	NF	0.99	39.7 GC/μl	0.99	NF	NF	198.5 GC/μl	NF	NF	NF	100	68	NF	NF	NF	Human (22%), cattle (33%), sheep (34%), camel (42%), chicken (25%), duck (17%), goose (62%), dog (55%), cat (35%), rabbit (21%), horse (61%) and donkey feces (53%)	6.29 log10 GC/g wet feces	Human: 3.49, cattle: 3.36, sheep: 3.82, camel: 2.84, chicken: 3.04, duck: 2.34, goose: 3.86, dog: 3.59, cat: 2.79, rabbit: 3.06, horse: 2.73, donkey: 3.61 log10 GC/g wet feces	NF	NF	NF	NF	NF	/	Zhang et al., 2020
13	Pig-2-Bac	Other	Pig	16S rRNA gene	Bacteroidales	Pig-2-Bac41F	Pig-2-Bac163Rm	/	GCATGAATTTAGCTTGCTAAATTTGAT	ACCTCATACGGTATTAATCCGC	/	116	qPCR	SYBR Green	DNA	60	40	NF	Human (117), pigᵗ (76), cattle (51), sheep (32), camel (19), chicken (48), duck (35), goose (21), dog (20), cat (17), rabbit (33), horse (18) and donkey feces (19)	China	Mieszkin et al., 2009	Mieszkin, S., Furet, J. P., Corthier, G., and Gourmelon, M. (2009). Estimation of pig fecal contamination in a river catchment by real-time PCR using two Pig-Specific Bacteroidales 16S rRNA genetic markers. Appl Environ Microbiol 75. doi: 10.1128/AEM.02343-08.	101.9%	-3.3	NF	0.99	45.3 GC/μl	0.99	NF	NF	226.8 GC/μl	NF	NF	NF	95	88	NF	NF	NF	Human (11%), cattle (10%), sheep (13%), chicken (21%), goose (38%), cat (41%) and donkey feces (26%)	6.58 log10 GC/g wet feces	Guman: 3.20, cattle: 3.03, sheep: 3.15, chicken: 3.04, goose: 3.50, cat: 2.73, donkey: 3.04 log10 GC/g wet feces	NF	NF	NF	NF	NF	/	Zhang et al., 2020
13	P-ND5	Other	Pig	Eukaryotic mitochondrial DNA (gene encoding subunit 5 of the NADH dehydrogenase)	/	P-ND5-f	P-ND5-r	/	ACAGCTGCACTACAAGCAATGC	GGATGTAGTCCGAATTGAGCTGATTAT	/	196	qPCR	SYBR Green	DNA	60	40	NF	Human (117), pigᵗ (76), cattle (51), sheep (32), camel (19), chicken (48), duck (35), goose (21), dog (20), cat (17), rabbit (33), horse (18) and donkey feces (19)	China	Caldwell et al., 2007	Caldwell, J. M., Raley, M. E., and Levine, J. F. (2007). Mitochondrial Multiplex Real-Time PCR as a Source Tracking Method in Fecal-Contaminated Effluents. Environ Sci Technol 41, 3277–3283. doi: 10.1021/ES062912S.	101.1%	-3.3	NF	0.99	27.4 GC/μl	0.99	NF	NF	137.2 GC/μl	NF	NF	NF	95	90	NF	NF	NF	Human (9%), sheep (16%), chicken (15%), duck (14%), goose (38%), cat (24%) and rabbit feces (12%)	6.10 log10 GC/g wet feces	Human: 2.85, sheep: 2.84, chicken: 2.90, duck: 2.50, goose: 2.93, cat: 2.64, rabbit: 2.89 log10 GC/g wet feces	NF	NF	NF	NF	NF	/	Zhang et al., 2020
13	Rum-2-Bac	Ruminants	Ruminant	16S rRNA gene	Bacteroidales	RumBacB2-590F	RumBac708Rm	RumBacB2-626P	ACAGCCCGCGATTGATACTGGTAA	CAATCGGAGTTCTTCGTGAT	6-FAM-ATGAGGTGGATGGAATTCGTGGTGT-BHQ-1	99	qPCR	Fluorescent probe (Tiangen)	DNA	60	40	NF	Human (117), pig (76), cattleᵗ (51), sheepᵗ (32), camelᵗ (19), chicken (48), duck (35), goose (21), dog (20), cat (17), rabbit (33), horse (18) and donkey feces (19)	China	Mieszkin et al., 2010	Mieszkin, S., Yala, J. F., Joubrel, R., and Gourmelon, M. (2010). Phylogenetic analysis of Bacteroidales 16S rRNA gene sequences from human and animal effluents and assessment of ruminant faecal pollution by real-time PCR. J Appl Microbiol 108. doi: 10.1111/j.1365-2672.2009.04499.x.	96.7%	-3.4	NF	0.97	13.4 GC/μl	0.99	NF	NF	131.2 GC/μl	NF	NF	NF	96	69	NF	NF	NF	Human (19%), pig (17%), chicken (40%), duck (43%), goose (57%), dog (55%), cat (47%), rabbit (21%), horse (56%) and donkey feces (47%)	Cattle: 7.39, sheep: 6.38, camel: 5.05 log10 GC/g wet feces	Human: 3.54, pig: 3.02, chicken: 3.55, duck: 3.48, goose: 3.43, dog: 3.37, cat: 3.06, rabbit: 3.18, horse: 3.43, donkey: 3.03log10 GC/g wet feces	NF	NF	NF	NF	NF	/	Zhang et al., 2020
14	BacCan	Other	Dog	16S rRNA gene	Bacteroidales	BacCan-545f1	BacUni690r1, BacUni690r2	/	GGAGCGCAGACGGGTTTT	CAATCGGAGTTCTTCGTGATATCTA, AATCGGAGTTCCTCGTGATATCTA	/	145	qPCR	SYBR Green	DNA	55	45	40	Dogᵗ (10), chicken (10), pig (10), ruminant (12), duck feces (2) and sewage (10)	Nepal	Kildare et al., 2007	Kildare, B. J., Leutenegger, C. M., McSwain, B. S., Bambic, D. G., Rajal, V. B., and Wuertz, S. (2007). 16S rRNA-based assays for quantitative detection of universal, human-, cow-, and dog-specific fecal Bacteroidales: a Bayesian approach. Water Res 41, 3701–3715. doi: 10.1016/J.WATRES.2007.06.037.	NF	NF	NF	NF	NF	NF	NF	NF	NF	NF	NF	NF	100	45	56	NF	NF	Chicken (80%), pig (10%), ruminant (92%), duck feces (100%) and sewage (20%)	9.5 ± 0.6 log10 GC/g wet feces	8.4 ± 0.9 GC/g wet feces (sewage: 7.4, chicken: 8.8 ± 1.3, pig: 8.0, ruminant: 8.2 ± 0.4, duck: 10.4)	NF	NF	NF	NF	NF	/	Malla et al., 2018
14	BacCow	Ruminants	Ruminantᵇ	16S rRNA gene	Bacteroidales	CF128F	BacCow-305r	BacCow-257p	CCAACYTTCCCGWTACTC	GGACCGTGTCTCAGTTCCAGTG	6-FAM-TAGGGGTTCTGAGAGGAAGGTCCCCC-TAMRA	177	qPCR	Taqman	DNA	60	45	40	Dog (10), chicken (10), pig (10), ruminantᵗ (12), duck feces (2) and sewage (10)	Nepal	Kildare et al., 2007; Bernhard and Field, 2000a	Kildare, B. J., Leutenegger, C. M., McSwain, B. S., Bambic, D. G., Rajal, V. B., and Wuertz, S. (2007). 16S rRNA-based assays for quantitative detection of universal, human-, cow-, and dog-specific fecal Bacteroidales: a Bayesian approach. Water Res 41, 3701–3715. doi: 10.1016/J.WATRES.2007.06.037. & Bernhard, A. E., and Field, K. G. (2000a). A PCR assay to discriminate human and ruminant feces o…	NF	NF	NF	NF	NF	NF	NF	NF	NF	NF	NF	NF	100	5	26	NF	NF	Dog (80%), chicken (100%), pig (100%), duck feces (100%) and sewage (100%)	10.9 ± 0.2 log10 GC/g wet feces	9.0 ± 1.6 GC/g wet feces (sewage: 7.5 ± 0.9, dog: 11, chicken: 8.0 ± 1.5, pig: 10.1 ± 0.2, duck: 9.2 ± 1.9)	NF	NF	NF	NF	NF	/	Malla et al., 2018
14	BacR	Ruminants	Ruminant	16S rRNA gene	Bacteroidales	BacR_f	BacR_r	BacR_P	GCGTATCCAACCTTCCCG	CATCCCCATCCGTTACCG	6-FAM-CTTCCGAAAGGGAGATT-NFQ-MGB	118	qPCR	Taqman	DNA	60	45	40	Dog (10), chicken (10), pig (10), ruminantᵗ (12), duck feces (2) and sewage (10)	Nepal	Reischer et al., 2006	Reischer, G. H., Kasper, D. C., Steinborn, R., Mach, R. L., and Farnleitner, A. H. (2006). Quantitative PCR Method for Sensitive Detection of Ruminant Fecal Pollution in Freshwater and Evaluation of This Method in Alpine Karstic Regions. Appl Environ Microbiol 72, 5610–5614. doi: 10.1128/AEM.00364-06.	NF	NF	NF	NF	NF	NF	NF	NF	NF	NF	NF	NF	100	88	91	NF	NF	Chicken (40%) and duck feces (50%)	10.3 ± 0.4 log10 GC/g wet feces	7.0 ± 0.7 GC/g wet feces (chicken: 7.2 ± 0.8, duck: 6.5 ± 0.0)	NF	NF	NF	NF	NF	/	Malla et al., 2018
14	PF163	Other	Pig	16S rRNA gene	Bacteroidales	PF163F	Bac708R	/	GCGGATTAATACCGTATGA	CAATCGGAGTTCTTCGTG	/	563	qPCR	SYBR Green	DNA	55	45	40	Dog (10), chicken (10), pigᵗ (10), ruminant (12), duck feces (2) and sewage (10)	Nepal	Dick et al., 2005a; Bernhard and Field, 2000b	Dick, L. K., Bernhard, A. E., Brodeur, T. J., Santo Domingo, J. W., Simpson, J. M., Walters, S. P., et al. (2005a). Host distributions of uncultivated fecal Bacteroidales bacteria reveal genetic markers for fecal source identification. Appl Environ Microbiol 71. doi: 10.1128/AEM.71.6.3184-3191.2005. & Bernhard, A. E., and Field, K. G. (2000b). Identification of nonpoint sources of fecal pollution…	NF	NF	NF	NF	NF	NF	NF	NF	NF	NF	NF	NF	100	57	65	NF	NF	Dog (10%), chicken (10%), ruminant (67%)duck feces (50%) and sewage (80%)	10.8 ± 0.2 log10 GC/g wet feces	7.3 ± 0.6 GC/g wet feces (sewage: 7.3 ± 0.7, dog: 6.6, chicken: 6.6, ruminant: 7.5 ± 0.5, duck: 7.3)	NF	NF	NF	NF	NF	/	Malla et al., 2018
14	Pig-2-Bac	Other	Pig	16S rRNA gene	Bacteroidales	Pig-2-Bac41F	Pig-2-Bac163Rm	Pig-2Bac113	GCATGAATTTAGCTTGCTAAATTTGAT	ACCTCATACGGTATTAATCCGC	6-FAM-TCCACGGGATAGCC-NFQ-MGB	116	qPCR	Taqman	DNA	60	45	40	Dog (10), chicken (10), pigᵗ (10), ruminant (12), duck feces (2) and sewage (10)	Nepal	Mieszkin et al., 2009	Mieszkin, S., Furet, J. P., Corthier, G., and Gourmelon, M. (2009). Estimation of pig fecal contamination in a river catchment by real-time PCR using two Pig-Specific Bacteroidales 16S rRNA genetic markers. Appl Environ Microbiol 75. doi: 10.1128/AEM.02343-08.	NF	NF	NF	NF	NF	NF	NF	NF	NF	NF	NF	NF	100	75	80	NF	NF	Chicken (10%), ruminant (33%), duck feces (50%) and sewage (50%)	9.8 ± 0.1 log10 GC/g wet feces	6.6 ± 0.3 GC/g wet feces (sewage: 6.3 ± 0.1, ruminant: 6.7 ± 0.4, duck: 6.5 ± 0.0)	NF	NF	NF	NF	NF	/	Malla et al., 2018
15	BacCan	Other	Dog	16S rRNA gene	Bacteroidales	BacCan-545f1	BacUni690r1, BacUni690r2	/	GGAGCGCAGACGGGTTTT	CAATCGGAGTTCTTCGTGATATCTA, AATCGGAGTTCCTCGTGATATCTA	/	145	End-point RT-PCR	/	RNA	NF	NF	NF	Chicken (8), cattle (8), pig (7), dogᵗ (8), horse (8), sea bird feces (8) and domestic wastewater (8)	Costa Rica	Kildare et al., 2007	Kildare, B. J., Leutenegger, C. M., McSwain, B. S., Bambic, D. G., Rajal, V. B., and Wuertz, S. (2007). 16S rRNA-based assays for quantitative detection of universal, human-, cow-, and dog-specific fecal Bacteroidales: a Bayesian approach. Water Res 41, 3701–3715. doi: 10.1016/J.WATRES.2007.06.037.	NF	NF	NF	NF	If both replicate samples succesfully amplified below LOQ, they were considered positive.	NF	NF	NF	LOD was calculated, but the article doesn't specify the value.	NF	NF	NF	88	83	NF	NF	NF	Domestic wastewater (100%)	NF	NF	NF	NF	NF	NF	NF	/	Symonds et al., 2017
15	BacCow	Ruminants	Cattleᵇ	16S rRNA gene	Bacteroidales	CF128F	BacCow-305r	/	CCAACYTTCCCGWTACTC	GGACCGTGTCTCAGTTCCAGTG	/	177	End-point RT-PCR	/	RNA	NF	NF	NF	Chicken (8), cattleᵗ (8), pig (7), dog (8), horse (8), sea bird feces (8) and domestic wastewater (8)	Costa Rica	Kildare et al., 2007; Bernhard and Field, 2000a	Kildare, B. J., Leutenegger, C. M., McSwain, B. S., Bambic, D. G., Rajal, V. B., and Wuertz, S. (2007). 16S rRNA-based assays for quantitative detection of universal, human-, cow-, and dog-specific fecal Bacteroidales: a Bayesian approach. Water Res 41, 3701–3715. doi: 10.1016/J.WATRES.2007.06.037. & Bernhard, A. E., and Field, K. G. (2000a). A PCR assay to discriminate human and ruminant feces o…	NF	NF	NF	NF	If both replicate samples succesfully amplified below LOQ, they were considered positive.	NF	NF	NF	LOD was calculated, but the article doesn't specify the value.	NF	NF	NF	88	38	NF	NF	NF	Chicken (63%), dog (38%), domestic wastewater (100%), horse (75%) and pig feces (100%)	NF	NF	NF	NF	NF	NF	NF	/	Symonds et al., 2017
15	DogBac	Other	Dog	16S rRNA gene	Bacteroidales	DF475F	Bac708R	/	CGCTTGTATGTACCGGTACG	CAATCGGAGTTCTTCGTG	/	251	End-point RT-PCR	/	RNA	NF	NF	NF	Chicken (8), cattle (8), pig (7), dogᵗ (8), horse (8), sea bird feces (8) and domestic wastewater (8)	Costa Rica	Dick et al., 2005b; Bernhard and Field, 2000b	Dick, L. K., Simonich, M. T., and Field, K. G. (2005b). Microplate subtractive hybridization to enrich for Bacteroidales genetic markers for fecal source identification. Appl Environ Microbiol 71, 3179–3183. doi: 10.1128/AEM.71.6.3179-3183.2005. & Bernhard, A. E., and Field, K. G. (2000b). Identification of nonpoint sources of fecal pollution in coastal waters by using host-specific 16S ribosomal…	NF	NF	NF	NF	If both replicate samples succesfully amplified below LOQ, they were considered positive.	NF	NF	NF	LOD was calculated, but the article doesn't specify the value.	NF	NF	NF	75	70	NF	NF	NF	Domestic wastewater (100%), horse (25%) and seabird feces (50%)	NF	NF	NF	NF	NF	NF	NF	/	Symonds et al., 2017
15	GFD	Birds	Bird	16S rRNA gene	Helicobacter	GFDF	GFDR	/	TCGGCTGAGCACTCTAGGG	GCGTCTCTTTGTACATCCCA	/	123	End-point RT-PCR	/	RNA	NF	NF	NF	Chickenᵗ (8), cattle (8), pig (7), dog (8), horse (8), sea birdᵗ feces (8) and domestic wastewater (8)	Costa Rica	Green et al., 2012	Green, H. C., Dick, L. K., Gilpin, B., Samadpour, M., and Field, K. G. (2012). Genetic markers for rapid PCR-based identification of gull, Canada goose, duck, and chicken fecal contamination in water. Appl Environ Microbiol 78. doi: 10.1128/AEM.05734-11.	NF	NF	NF	NF	If both replicate samples succesfully amplified below LOQ, they were considered positive.	NF	NF	NF	LOD was calculated, but the article doesn't specify the value.	NF	NF	NF	44	56	NF	NF	NF	Cattle (13%), dog (38%), horse (25%), pig feces (71%) and domestic wastewater (63%)	NF	NF	NF	NF	NF	NF	NF	/	Symonds et al., 2017
15	Gull2	Birds	Gull	16S rRNA gene	Catellicoccus marimammalium	Gull2F	Gull2R	/	TGCATCGACCTAAAGTTTTGAG	GTCAAAGAGCGAGCAGTTACTA	/	412	End-point RT-PCR	/	RNA	NF	NF	NF	Chicken (8), cattle (8), pig (7), dog (8), horse (8), sea birdᵗ feces (8) and domestic wastewater (8)	Costa Rica	Lu et al., 2008	Lu, J., Santo Domingo, J. W., Lamendella, R., Edge, T., and Hill, S. (2008). Phylogenetic Diversity and Molecular Detection of Bacteria in Gull Feces. Appl Environ Microbiol 74, 3969. doi: 10.1128/AEM.00019-08.	NF	NF	NF	NF	If both replicate samples succesfully amplified below LOQ, they were considered positive.	NF	NF	NF	LOD was calculated, but the article doesn't specify the value.	NF	NF	NF	13	100	NF	NF	NF	No non-target samples were detected	NF	No non-target samples were detected	NF	NF	NF	NF	NF	/	Symonds et al., 2017
15	HoF597	Other	Horse	16S rRNA gene	Bacteroidales	HoF597F	Bac708R	/	CCAGCCGTAAAATAGTCGG	CAATCGGAGTTCTTCGTG	/	129	End-point RT-PCR	/	RNA	NF	NF	NF	Chicken (8), cattle (8), pig (7), dog (8), horseᵗ (8), sea bird feces (8) and domestic wastewater (8)	Costa Rica	Dick et al., 2005a; Bernhard and Field, 2000b	Dick, L. K., Bernhard, A. E., Brodeur, T. J., Santo Domingo, J. W., Simpson, J. M., Walters, S. P., et al. (2005a). Host distributions of uncultivated fecal Bacteroidales bacteria reveal genetic markers for fecal source identification. Appl Environ Microbiol 71. doi: 10.1128/AEM.71.6.3184-3191.2005. & Bernhard, A. E., and Field, K. G. (2000b). Identification of nonpoint sources of fecal pollution…	NF	NF	NF	NF	If both replicate samples succesfully amplified below LOQ, they were considered positive.	NF	NF	NF	LOD was calculated, but the article doesn't specify the value.	NF	NF	NF	38	100	NF	NF	NF	No non-target samples were detected	NF	No non-target samples were detected	NF	NF	NF	NF	NF	/	Symonds et al., 2017
15	HorseBact	Other	Horse	16S rRNA gene	Bacteroidales	Ho-622F, Ho-622F-w.7	Ho-722R, Ho-722r-w.7	/	TGCGTAGGCGGGAAGTCA, AGCGCAGGCGGAGTGAT	GAATTCCATCGCCCTCTAGTGT, AGTTCCGCCTTCCTCTCCC	/	100	End-point RT-PCR	/	RNA	NF	NF	NF	Chicken (8), cattle (8), pig (7), dog (8), horseᵗ (8), sea bird feces (8) and domestic wastewater (8)	Costa Rica	Silkie and Nelson, 2009; Simpson et al., 2004; Layton et al., 2006	Silkie, S. S., and Nelson, K. L. (2009). Concentrations of host-specific and generic fecal markers measured by quantitative PCR in raw sewage and fresh animal feces. Water Res 43, 4860–4871. doi: 10.1016/J.WATRES.2009.08.017. & Simpson, J. M., Domingo, J. W. S., and Reasoner, D. J. (2004). Assessment of equine fecal contamination: The search for alternative bacterial source-tracking targets. FEMS…	NF	NF	NF	NF	If both replicate samples succesfully amplified below LOQ, they were considered positive.	NF	NF	NF	LOD was calculated, but the article doesn't specify the value.	NF	NF	NF	38	100	NF	NF	NF	No non-target samples were detected	NF	No non-target samples were detected	NF	NF	NF	NF	NF	/	Symonds et al., 2017
15	PF163	Other	Pig	16S rRNA gene	Bacteroidales	PF163F	Bac708R	/	GCGGATTAATACCGTATGA	CAATCGGAGTTCTTCGTG	/	563	End-point RT-PCR	/	RNA	NF	NF	NF	Chicken (8), cattle (8), pigᵗ (7), dog (8), horse (8), sea bird feces (8) and domestic wastewater (8)	Costa Rica	Dick et al., 2005a; Bernhard and Field, 2000b	Dick, L. K., Bernhard, A. E., Brodeur, T. J., Santo Domingo, J. W., Simpson, J. M., Walters, S. P., et al. (2005a). Host distributions of uncultivated fecal Bacteroidales bacteria reveal genetic markers for fecal source identification. Appl Environ Microbiol 71. doi: 10.1128/AEM.71.6.3184-3191.2005. & Bernhard, A. E., and Field, K. G. (2000b). Identification of nonpoint sources of fecal pollution…	NF	NF	NF	NF	If both replicate samples succesfully amplified below LOQ, they were considered positive.	NF	NF	NF	LOD was calculated, but the article doesn't specify the value.	NF	NF	NF	100	81	NF	NF	NF	Chicken (13%), horse (13%), seabird feces (13%) and domestic wastewater (75%)	NF	NF	NF	NF	NF	NF	NF	/	Symonds et al., 2017
16	BacCanᵐ	Other	Dog	16S rRNA gene	Bacteroidales	BacCan-545f1	BacUni-690r1	/	GGAGCGCAGACGGGTTTT	CAATCGGAGTTCTTCGTGATATCTA	/	143	qPCR	SYBR Green	DNA	60	40	NF	Dogᵗ (8), duck (4), human feces (18) and sewage (2)	Australia	Kildare et al., 2007	Kildare, B. J., Leutenegger, C. M., McSwain, B. S., Bambic, D. G., Rajal, V. B., and Wuertz, S. (2007). 16S rRNA-based assays for quantitative detection of universal, human-, cow-, and dog-specific fecal Bacteroidales: a Bayesian approach. Water Res 41, 3701–3715. doi: 10.1016/J.WATRES.2007.06.037.	96.1%	NF	NF	0.99	NF	NF	0.5 – 0.1 mg feces/100ml sterile water	NF	25 – 105 GC/reaction	NF	NF	NF	100	100	NF	NF	NF	No non-target samples were detected	NF	No non-target samples were detected	NF	NF	NF	NF	NF	Unlike the original reference, only one reverse primer was used in the PCR reaction.	Yasar et al., 2021
17	Av4143	Birds	Bird	16S rRNA gene	Lactobacillus	Av4143F	Av4143R	Av4143P	TGCAAGTCGAACGAGGATTTCT	TCACCTTGGTAGGCCGTTACC	6-FAM-AGGTGGTTTTGCTATCGCTTT-BHQplus	244	qPCR	Taqman	DNA	55	40	37	Chickenᵗ (13), duckᵗ (10), pigeonᵗ (10), parakeetᵗ (2), human (10), guinea pig (5), rat (10), goat (10), buffalo (5), pig (10), dog (10) and cat feces (2)	Peru	Ohad et al., 2016	Ohad, S., Ben-Dor, S., Prilusky, J., Kravitz, V., Dassa, B., Chalifa-Caspi, V., et al. (2016). The development of a novel qPCR assay-set for identifying fecal contamination originating from domestic fowls and waterfowl in Israel. Front Microbiol 7. doi: 10.3389/fmicb.2016.00145.	91.38%	-3.55	39.22	NF	NF	NF	NF	NF	3 GC/μl	0.95	NF	NF	72.7	87.5	82.5	75	86.2	Rat (10%), pig (30%), dog (30%) and cat feces (50%) and sheep feces (NF)	7.7ᵍ log10 GC/g wet feces (range: 4.7 – 12.5)ᵍ	5.8ᵍ log10 GC/g wet feces (range: 4.4 – 8.7)ᵍ	NF	NF	NF	NF	NF	Sheep samples were added in assesment of marker concentrations in non-target samples	Schiaffino et al., 2020
17	Av4143	Birds	Bird	16S rRNA gene	Lactobacillus	Av4143F	Av4143R	Av4143P	TGCAAGTCGAACGAGGATTTCT	TCACCTTGGTAGGCCGTTACC	6-FAM-AGGTGGTTTTGCTATCGCTTT-BHQplus	244	qPCR	Taqman	DNA	55	40	37	Chickenᵗ (13), duckᵗ (10), parakeetᵗ (2), human (10), rat (10), pig (10), dog (10) and cat feces (2)	Peru	Ohad et al., 2016	Ohad, S., Ben-Dor, S., Prilusky, J., Kravitz, V., Dassa, B., Chalifa-Caspi, V., et al. (2016). The development of a novel qPCR assay-set for identifying fecal contamination originating from domestic fowls and waterfowl in Israel. Front Microbiol 7. doi: 10.3389/fmicb.2016.00145.	91.38%	-3.55	39.22	NF	NF	NF	NF	NF	3 GC/μl	0.95	NF	NF	95.7	81.8	86.6	73.3	97.3	Rat (10%), pig (30%), dog (30%) and cat feces (50%) and sheep feces (NF)	7.7ᵍ log10 GC/g wet feces (range: 4.7 – 12.5)ᵍ	5.8ᵍ log10 GC/g wet feces (range: 4.4 – 8.7)ᵍ	NF	NF	NF	NF	NF	Sheep samples were added in assesment of marker concentrations in non-target samples	Schiaffino et al., 2020
17	BacCan	Other	Dog	16S rRNA gene	Bacteroidales	BacCan-545f1	BacUni-690r1, BacUni-690r3	BacUni-656p	GGAGCGCAGACGGGTTTT	CAATCGGAGTTCTTCGTGATATCTA, AATCGGAGTTCCTCGTGATATCTA	6-FAM-TGGTGTAGCGGTGAAA-MGB	145	qPCR	Taqman	DNA	53	40	37	Chicken (13), duck (10), parakeet (2), human (10), rat (10), pig (10), dogᵗ (10) and cat feces (2)	Peru	Kildare et al., 2007	Kildare, B. J., Leutenegger, C. M., McSwain, B. S., Bambic, D. G., Rajal, V. B., and Wuertz, S. (2007). 16S rRNA-based assays for quantitative detection of universal, human-, cow-, and dog-specific fecal Bacteroidales: a Bayesian approach. Water Res 41, 3701–3715. doi: 10.1016/J.WATRES.2007.06.037.	96.89%	-3.39	38.39	NF	NF	NF	NF	NF	3 GC/μl	0.95	NF	NF	100	58.3	69.2	33.3	100	Chicken (60%), duck (67%) and pig feces (100%) and sheep feces (NF)	8.8ᵍ log10 GC/g wet feces (range: 6.0 – 10.9)ᵍ	5.6ᵍ log10 GC/g wet feces (range: 3.3 – 8.1)ᵍ	NF	NF	NF	NF	NF	Sheep samples were added in assesment of marker concentrations in non-target samples	Schiaffino et al., 2020
17	BacCan	Other	Dog	16S rRNA gene	Bacteroidales	BacCan-545f1	BacUni-690r1, BacUni-690r2	BacUni-656p	GGAGCGCAGACGGGTTTT	CAATCGGAGTTCTTCGTGATATCTA, AATCGGAGTTCCTCGTGATATCTA	6-FAM-TGGTGTAGCGGTGAAA-MGB	145	qPCR	Taqman	DNA	53	40	37	Chicken (13), duck (10), pigeon (10), parakeet (2), human (10), guinea pig (5), rat (10), goat (10), buffalo (5), pig (10), dogᵗ (10) and cat feces (2)	Peru	Kildare et al., 2007	Kildare, B. J., Leutenegger, C. M., McSwain, B. S., Bambic, D. G., Rajal, V. B., and Wuertz, S. (2007). 16S rRNA-based assays for quantitative detection of universal, human-, cow-, and dog-specific fecal Bacteroidales: a Bayesian approach. Water Res 41, 3701–3715. doi: 10.1016/J.WATRES.2007.06.037.	96.89%	-3.39	38.39	NF	NF	NF	NF	NF	3 GC/μl	0.95	NF	NF	100	47.4	53.4	19.6	100	Chicken (60%), duck (67%), pigeon (20%), guinea pig (100%), goat (90%), buffalo (100%) and pig feces (100%) and sheep feces (NF)	8.8ᵍ log10 GC/g wet feces (range: 6.0 – 10.9)ᵍ	5.6ᵍ log10 GC/g wet feces (range: 3.3 – 8.1)ᵍ	NF	NF	NF	NF	NF	Sheep samples were added in assesment of marker concentrations in non-target samples	Schiaffino et al., 2020
17	CytB	Birds	Chicken and duck	Eukaryotic mitochondrial DNA (gene encoding cytochrome b)	/	cytb-F	cytb-R	cytB-P	AAATCCCACCCCCTACTAAAAATAAT	CAGATGAAGAAGAATGAGGCG	6-FAM-ACAACTCCCTAATCGACCT-NFQ-MGB	263	qPCR	Taqman	DNA	53	40	37	Chickenᵗ (13), duckᵗ (10), pigeon (10), parakeet (2), human (10), guinea pig (5), rat (10), goat (10), buffalo (5), pig (10), dog (10) and cat feces (2)	Peru	Zhuang et al., 2017	Zhuang, F. F., Li, H., Zhou, X. Y., Zhu, Y. G., and Su, J. Q. (2017). Quantitative detection of fecal contamination with domestic poultry feces in environments in China. AMB Express 7. doi: 10.1186/S13568-017-0379-0.	98.06%	-3.37	45.88	NF	NF	NF	NF	NF	300 GC/μl	0.95	NF	NF	87	82	84	61	95	Pigeon (40%), human-children (20%), pig (40%) and dog feces (30%) and sheep feces (NF)	4.8ᵍ log10 GC/g wet feces (range: 1.8 – 8.8)ᵍ	3.4ᵍ log10 GC/g wet feces (range: 1.8 – 5.3)ᵍ	NF	NF	NF	NF	NF	Sheep samples were added in assesment of marker concentrations in non-target samples	Schiaffino et al., 2020
17	CytB	Birds	Chicken and duck	Eukaryotic mitochondrial DNA (gene encoding cytochrome b)	/	cytb-F	cytb-R	cytB-P	AAATCCCACCCCCTACTAAAAATAAT	CAGATGAAGAAGAATGAGGCG	6-FAM-ACAACTCCCTAATCGACCT-NFQ-MGB	263	qPCR	Taqman	DNA	53	40	37	Chickenᵗ (13), duckᵗ (10), parakeet (2), human (10), rat (10), pig (10), dog (10) and cat feces (2)	Peru	Zhuang et al., 2017	Zhuang, F. F., Li, H., Zhou, X. Y., Zhu, Y. G., and Su, J. Q. (2017). Quantitative detection of fecal contamination with domestic poultry feces in environments in China. AMB Express 7. doi: 10.1186/S13568-017-0379-0.	98.06%	-3.37	45.88	NF	NF	NF	NF	NF	300 GC/μl	0.95	NF	NF	87	80	82	69	92	Human-children (20%), pig (40%) and dog feces (30%) and sheep feces (NF)	4.8ᵍ log10 GC/g wet feces (range: 1.8 – 8.8)ᵍ	3.4ᵍ log10 GC/g wet feces (range: 1.8 – 5.3)ᵍ	NF	NF	NF	NF	NF	Sheep samples were added in assesment of marker concentrations in non-target samples	Schiaffino et al., 2020
17	LA35	Birds	Poultry	16S rRNA gene	Brevibacterium avium	LA35F	LA35R	LA35P	ACCGGATACGACCATCTGC	TCCCCAGTGTCAGTCACAGC	6-FAM-CAGCAGGGAAGAAGCCTTCGGGTGACGGTA-BHQ-1	571	qPCR	Taqman	DNA	56	40	37	Chickenᵗ (13), duck (10), parakeet (2), human (10), rat (10), pig (10), dog (10) and cat feces (2)	Peru	Weidhaas et al., 2010; Weidhaas and Liposomb, 2013	Weidhaas, J. L., Macbeth, T. W., Olsen, R. L., Sadowsky, M. J., Norat, D., and Harwood, V. J. (2010). Identification of a Brevibacterium marker gene specific to poultry litter and development of a quantitative PCR assay. J Appl Microbiol 109, 334–347. doi: 10.1111/J.1365-2672.2010.04666.X. & Weidhaas, J., and Lipscomb, E. (2013). A new method for tracking poultry litter in the Potomac Basin headw…	93.57%	-3.49	41.32	NF	NF	NF	NF	NF	30 GC/μl	0.95	NF	NF	23.1	100	85.1	100	84.4	Sheep feces (NF)	5.3ᵍ log10 GC/g wet feces (range: 2.6 – 7.0)ᵍ	Sheep fecal samples (not considered for specificity testing): 3ᵍ log10 GC/g wet fecesᵍ	NF	NF	NF	NF	NF	Sheep samples were added in assesment of marker concentrations in non-target samples	Schiaffino et al., 2020
17	LA35	Birds	Poultry	16S rRNA gene	Brevibacterium avium	LA35F	LA35R	LA35P	ACCGGATACGACCATCTGC	TCCCCAGTGTCAGTCACAGC	6-FAM-CAGCAGGGAAGAAGCCTTCGGGTGACGGTA-BHQ-1	571	qPCR	Taqman	DNA	56	40	37	Chickenᵗ (13), duck (10), pigeon (10), parakeet (2), human (10), guinea pig (5), rat (10), goat (10), buffalo (5), pig (10), dog (10) and cat feces (2)	Peru	Weidhaas et al., 2010; Weidhaas and Liposomb, 2013	Weidhaas, J. L., Macbeth, T. W., Olsen, R. L., Sadowsky, M. J., Norat, D., and Harwood, V. J. (2010). Identification of a Brevibacterium marker gene specific to poultry litter and development of a quantitative PCR assay. J Appl Microbiol 109, 334–347. doi: 10.1111/J.1365-2672.2010.04666.X. & Weidhaas, J., and Lipscomb, E. (2013). A new method for tracking poultry litter in the Potomac Basin headw…	93.57%	-3.49	41.32	NF	NF	NF	NF	NF	30 GC/μl	0.95	NF	NF	23.1	100	89.7	100	89.4	Sheep feces (NF)	5.3ᵍ log10 GC/g wet feces (range: 2.6 – 7.0)ᵍ	Sheep fecal samples (not considered for specificity testing): 3ᵍ log10 GC/g wet fecesᵍ	NF	NF	NF	NF	NF	Sheep samples were added in assesment of marker concentrations in non-target samples	Schiaffino et al., 2020
17	ND5	Birds	Chicken and duck	Eukaryotic mitochondrial DNA (gene encoding subunit 5 of the NADH dehydrogenase)	/	ND5-F	ND5-R	ND5-P	ACCTCCCCCAACTAGC	TTGCCAATGGTTAGGCAGGAG	6-FAM-TCAACCCATGCCTTCTT-NFQ-MGB	172	qPCR	Taqman	DNA	53	40	37	Chickenᵗ (13), duckᵗ (10), pigeon (10), parakeet (2), human (10), guinea pig (5), rat (10), goat (10), buffalo (5), pig (10), dog (10) and cat feces (2)	Peru	Zhuang et al., 2017	Zhuang, F. F., Li, H., Zhou, X. Y., Zhu, Y. G., and Su, J. Q. (2017). Quantitative detection of fecal contamination with domestic poultry feces in environments in China. AMB Express 7. doi: 10.1186/S13568-017-0379-0.	101.23%	-3.29	43.44	NF	NF	NF	NF	NF	30 GC/μl	0.95	NF	NF	70	76	74	47	89	Pigeon (40%), parakeet (50%), human-children (30%), guinea pig (20%), pig (40%) and dog feces (50%)	4.4ᵍ log10 GC/g wet feces (range: 2.2 – 8.2)ᵍ	3.3ᵍ log10 GC/g wet feces (range: 1.8 – 5.6)ᵍ	NF	NF	NF	NF	NF	Sheep samples were added in assesment of marker concentrations in non-target samples	Schiaffino et al., 2020
17	ND5	Birds	Chicken and duck	Eukaryotic mitochondrial DNA (gene encoding subunit 5 of the NADH dehydrogenase)	/	ND5-F	ND5-R	ND5-P	ACCTCCCCCAACTAGC	TTGCCAATGGTTAGGCAGGAG	6-FAM-TCAACCCATGCCTTCTT-NFQ-MGB	172	qPCR	Taqman	DNA	53	40	37	Chickenᵗ (13), duckᵗ (10), parakeet (2), human (10), rat (10), pig (10), dog (10) and cat feces (2)	Peru	Zhuang et al., 2017	Zhuang, F. F., Li, H., Zhou, X. Y., Zhu, Y. G., and Su, J. Q. (2017). Quantitative detection of fecal contamination with domestic poultry feces in environments in China. AMB Express 7. doi: 10.1186/S13568-017-0379-0.	101.23%	-3.29	43.44	NF	NF	NF	NF	NF	30 GC/μl	0.95	NF	NF	70	71	70	55	81	Human-children (30%), pig (40%) and dog feces (50%)	4.4ᵍ log10 GC/g wet feces (range: 2.2 – 8.2)ᵍ	3.3ᵍ log10 GC/g wet feces (range: 1.8 – 5.6)ᵍ	NF	NF	NF	NF	NF	Sheep samples were added in assesment of marker concentrations in non-target samples	Schiaffino et al., 2020
17	Pig-2-Bac	Other	Pig	16S rRNA gene	Bacteroidales	Pig-2-Bac41F	Pig-2-Bac163Rm	Pig-2Bac113	GCATGAATTTAGCTTGCTAAATTTGAT	ACCTCATACGGTATTAATCCGC	VIC-TCCACGGGATAGCC-NFQ-MGB	116	qPCR	Taqman	DNA	53	40	37	Chicken (13), duck (10), parakeet (2), human (10), rat (10), pigᵗ (10), dog (10) and cat feces (2)	Peru	Mieszkin et al., 2009	Mieszkin, S., Furet, J. P., Corthier, G., and Gourmelon, M. (2009). Estimation of pig fecal contamination in a river catchment by real-time PCR using two Pig-Specific Bacteroidales 16S rRNA genetic markers. Appl Environ Microbiol 75. doi: 10.1128/AEM.02343-08.	99.33%	-3.34	45.99	NF	NF	NF	NF	NF	300 GC/μl	0.95	NF	NF	100	98.2	98.5	90.9	100	Dog feces (10%) and sheep feces (NF)	7.9ᵍ log10 GC/g wet feces (range: 7.1 – 8.8)ᵍ	3.9ᵍ log10 GC/g wet feces (range: 2.3 – 6.7)ᵍ	NF	NF	NF	NF	NF	Sheep samples were added in assesment of marker concentrations in non-target samples	Schiaffino et al., 2020
17	Pig-2-Bac	Other	Pig	16S rRNA gene	Bacteroidales	Pig-2-Bac41F	Pig-2-Bac163Rm	Pig-2Bac113	GCATGAATTTAGCTTGCTAAATTTGAT	ACCTCATACGGTATTAATCCGC	VIC-TCCACGGGATAGCC-NFQ-MGB	116	qPCR	Taqman	DNA	53	40	37	Chicken (13), duck (10), pigeon (10), parakeet (2), human (10), guinea pig (5), rat (10), goat (10), buffalo (5), pigᵗ (10), dog (10) and cat feces (2)	Peru	Mieszkin et al., 2009	Mieszkin, S., Furet, J. P., Corthier, G., and Gourmelon, M. (2009). Estimation of pig fecal contamination in a river catchment by real-time PCR using two Pig-Specific Bacteroidales 16S rRNA genetic markers. Appl Environ Microbiol 75. doi: 10.1128/AEM.02343-08.	99.33%	-3.34	45.99	NF	NF	NF	NF	NF	300 GC/μl	0.95	NF	NF	100	88.5	89.7	50	100	Goat (90%) and dog feces (10%) and sheep feces (NF)	7.9ᵍ log10 GC/g wet feces (range: 7.1 – 8.8)ᵍ	3.9ᵍ log10 GC/g wet feces (range: 2.3 – 6.7)ᵍ	NF	NF	NF	NF	NF	Sheep samples were added in assesment of marker concentrations in non-target samples	Schiaffino et al., 2020
18	BacCow	Ruminants	Cattleᵇ	16S rRNA gene	Bacteroidales	CF128F	BacCow 305r	/	CCAACYTTCCCGWTACTC	GGACCGTGTCTCAGTTCCAGTG	/	177	End-point PCR	/	DNA	60	30	30	Pig (3), cattleᵗ (7), chicken (1), goat (2)	Thailand	Kildare et al., 2007; Bernhard and Field, 2000a	Kildare, B. J., Leutenegger, C. M., McSwain, B. S., Bambic, D. G., Rajal, V. B., and Wuertz, S. (2007). 16S rRNA-based assays for quantitative detection of universal, human-, cow-, and dog-specific fecal Bacteroidales: a Bayesian approach. Water Res 41, 3701–3715. doi: 10.1016/J.WATRES.2007.06.037. & Bernhard, A. E., and Field, K. G. (2000a). A PCR assay to discriminate human and ruminant feces o…	NF	NF	NF	NF	NF	NF	NF	NF	NF	NF	NF	NF	100	0	46	NF	NF	Pig (100%), chicken (100%) and goat feces (100%)	NF	NF	NF	NF	NF	NF	NF	/	Somnark et al., 2018a
18	BoBac	Ruminants	Bovineᵃ	16S rRNA gene	Bacteroidales	BoBac367f	BoBac467r	/	GAAGACTGAACCAGCCAAGTA	GCTTATTCATACGGTACATACAAG	/	100	End-point PCR	/	DNA	57	30	30	Pig (19) and cattleᵗ feces (20)	Thailand	Layton et al., 2006	Layton, A., McKay, L., Williams, D., Garrett, V., Gentry, R., and Sayler, G. (2006). Development of Bacteroides 16S rRNA gene taqman-based real-time PCR assays for estimation of total, human, and bovine fecal pollution in water. Appl Environ Microbiol 72, 4214–4224. doi: 10.1128/AEM.01036-05.	NF	NF	NF	NF	NF	NF	NF	NF	NF	NF	NF	NF	100	5	54	NF	NF	Pig feces (95%)	NF	NF	NF	NF	NF	NF	NF	/	Somnark et al., 2018a
18	CF128	Ruminants	Ruminant	16S rRNA gene	Bacteroidales	CF128F	Bac708R	/	CCAACYTTCCCGWTACTC	CAATCGGAGTTCTTCGTG	/	580	End-point PCR	/	DNA	62	30	30	Pig (3), cattleᵗ (7), chicken (1), goatᵗ (2)	Thailand	Bernhard and Field, 2000a; 2000b	Bernhard, A. E., and Field, K. G. (2000a). A PCR assay to discriminate human and ruminant feces on the basis of host differences in Bacteroides-Prevotella genes encoding 16S rRNA. Appl Environ Microbiol 66, 4571–4574. doi: 10.1128/AEM.66.10.4571-4574.2000. & Bernhard, A. E., and Field, K. G. (2000b). Identification of nonpoint sources of fecal pollution in coastal waters by using host-specific 16…	NF	NF	NF	NF	NF	NF	NF	NF	NF	NF	NF	NF	100	0	54	NF	NF	Pig (100%) and chicken feces (100%)	NF	NF	NF	NF	NF	NF	NF	/	Somnark et al., 2018a
18	CF193	Ruminants	Ruminant	16S rRNA gene	Bacteroidales	CF193F	Bac708R	/	TATGAAAGCTCCGGCC	CAATCGGAGTTCTTCGTG	/	519	End-point PCR	/	DNA	55	30	30	Pig (3), cattleᵗ (7), chicken (1), goatᵗ (2)	Thailand	Bernhard and Field, 2000a; 2000b	Bernhard, A. E., and Field, K. G. (2000a). A PCR assay to discriminate human and ruminant feces on the basis of host differences in Bacteroides-Prevotella genes encoding 16S rRNA. Appl Environ Microbiol 66, 4571–4574. doi: 10.1128/AEM.66.10.4571-4574.2000. & Bernhard, A. E., and Field, K. G. (2000b). Identification of nonpoint sources of fecal pollution in coastal waters by using host-specific 16…	NF	NF	NF	NF	NF	NF	NF	NF	NF	NF	NF	NF	0	100	54	NF	NF	No non-target samples were detected	NF	No non-target samples were detected	NF	NF	NF	NF	NF	/	Somnark et al., 2018a
18	CowM2	Ruminants	Cattle	Gene encoding a HDIG domain protein	Bacteroidales	CowM2F	CowM2R	/	CGGCCAAATACTCCTGATCGT	GCTTGTTGCGTTCCTTGAGATAAT	/	92	End-point PCR	/	DNA	60	30	30	Pig (3), cattleᵗ (7), chicken (1), goat (2)	Thailand	Shanks et al., 2008	Shanks, O. C., Atikovic, E., Blackwood, A. D., Lu, J., Noble, R. T., Domingo, J. S., et al. (2008). Quantitative PCR for detection and enumeration of genetic markers of bovine fecal pollution. Appl Environ Microbiol 74, 745–752. doi: 10.1128/AEM.01843-07.	NF	NF	NF	NF	NF	NF	NF	NF	NF	NF	NF	NF	86	0	54	NF	NF	Pig (100%), chicken (100%) and goat feces (100%)	NF	NF	NF	NF	NF	NF	NF	/	Somnark et al., 2018a
18	PF163	Other	Pig	16S rRNA gene	Bacteroidales	PF163F	Bac708R	/	GCGGATTAATACCGTATGA	CAATCGGAGTTCTTCGTG	/	563	End-point PCR	/	DNA	52.4	30	30	Pigᵗ (20), cattle (20), chicken (19), goat (7), buffalo (5), sheep (5) and duck feces (5)	Thailand	Dick et al., 2005a; Bernhard and Field, 2000b	Dick, L. K., Bernhard, A. E., Brodeur, T. J., Santo Domingo, J. W., Simpson, J. M., Walters, S. P., et al. (2005a). Host distributions of uncultivated fecal Bacteroidales bacteria reveal genetic markers for fecal source identification. Appl Environ Microbiol 71. doi: 10.1128/AEM.71.6.3184-3191.2005. & Bernhard, A. E., and Field, K. G. (2000b). Identification of nonpoint sources of fecal pollution…	NF	NF	NF	NF	NF	NF	NF	NF	NF	NF	NF	NF	100	77	47	NF	NF	Cattle (30%), chicken (16%), sheep (20%) and buffalo feces (80%)	NF	NF	NF	NF	NF	NF	NF	/	Somnark et al., 2018a
19	BacCan	Other	Dog	16S rRNA gene	Bacteroidales	BacCan-545f1	BacCan690_R1, BacCan690_R2	BacCan656_P	GGAGCGCAGACGGGTTTT	CAATCGGAGTTCTTCGTGATATCTA, AATCGGAGTTCCTCGTGATATCTA	6-FAM-TGGTGTAGCGGTGAAA-MGB	145	qPCR	Taqman	DNA	60	40	NF	Human (35), monkey (10), wild board (10), birds (10+4*), chicken (10), rabbit (10+3*), dogᵗ (10+4*), cat feces (10+4*) and sewage (20+1*)	Singapore	Kildare et al., 2007	Kildare, B. J., Leutenegger, C. M., McSwain, B. S., Bambic, D. G., Rajal, V. B., and Wuertz, S. (2007). 16S rRNA-based assays for quantitative detection of universal, human-, cow-, and dog-specific fecal Bacteroidales: a Bayesian approach. Water Res 41, 3701–3715. doi: 10.1016/J.WATRES.2007.06.037.	95.7	-3.4	39.5	0.99	86.8 GC/μl	0.99	NF	NF	NF	NF	NF	NF	80	97	96	NF	NF	Cat (20%) and human feces (2.8%)	6.3ᵍ (range: 5.0 – 8.2)ᵍ log10 GC/g wet fecesᵍ	Cats: 6.2 and 6.5, human stool: 3.9 ± 0.6 log10 GC/g of wet feces	NF	NF	NF	NF	NF	/	Nshimyimana et al., 2017
20	BacR	Ruminants	Ruminant	16S rRNA gene	Bacteroidales	BacR_f	BacR_r	BacR_p	GCGTATCCAACCTTCCCG	CATCCCCATCCGTTACCG	6-FAM-CTTCCGAAAGGGAGATT-BHQ1	118	qPCR	Taqman	DNA	57	40	NF	Muskrat (10), bovineᵗ (22), pig (6), beaver (17), groundhog (3), racoon feces (3) and human effluents (20)	Canada	Reischer et al., 2006	Reischer, G. H., Kasper, D. C., Steinborn, R., Mach, R. L., and Farnleitner, A. H. (2006). Quantitative PCR Method for Sensitive Detection of Ruminant Fecal Pollution in Freshwater and Evaluation of This Method in Alpine Karstic Regions. Appl Environ Microbiol 72, 5610–5614. doi: 10.1128/AEM.00364-06.	NF	NF	NF	NF	NF	NF	NF	NF	NF	NF	NF	NF	91	97	NF	NF	NF	Muskrat feces (10%), human effluents (5%)	3.5 – 6,7 log10 GC/g wet feces	Muskrats: 4.1, biosolids: 4.1 log10 GC/g wet mass	NF	NF	NF	NF	NF	/	Marti et al., 2011
20	MuBa01	Other	Muskrat	16S rRNA gene	Bacteroidales	MuBa01F	MuBa01R	MuBa01P	CTCTTTTGCCGGGGAG	TTTACCGCTTGCTTGACG	6-FAM-GAGTACCCGGAGAAAAAGCA-BHQ-1	168	qPCR	Taqman	DNA	57	40	NF	Muskratᵗ (10), bovine (22), pig (6), beaver (17), groundhog (3), racoon feces (3) and human effluents (20)	Canada	Marti et al., 2011	Marti, R., Zhang, Y., Lapen, D. R., and Topp, E. (2011). Development and validation of a microbial source tracking marker for the detection of fecal pollution by muskrats. J Microbiol Methods 87, 82–88. doi: 10.1016/J.MIMET.2011.07.013.	101.8%	-3.28	NF	>0.97	NF	NF	NF	NF	NF	NF	3.2 log10 GC/g feces and 2.9 log10 GC/100ml river water (referred to as "limit of quantification")	NF	66	100	NF	NF	NF	No non-target samples were detected	4.8 ± 0.7 log10 GC/g wet feces	No non-target samples were detected	NF	NF	NF	NF	NF	/	Marti et al., 2011
20	Pig-2-Bac	Other	Pig	16S rRNA gene	Bacteroidales	Pig-2-Bac41F	Pig-2-Bac163Rm	Pig-2Bac113	GCATGAATTTAGCTTGCTAAATTTGAT	ACCTCATACGGTATTAATCCGC	6-FAM-TCCACGGGATAGCC-BHQ-1	116	qPCR	Taqman	DNA	60	40	NF	Muskrat (10), bovine (22), pigᵗ (6), beaver (17), groundhog (3), racoon feces (3) and human effluents (20)	Canada	Mieszkin et al., 2009	Mieszkin, S., Furet, J. P., Corthier, G., and Gourmelon, M. (2009). Estimation of pig fecal contamination in a river catchment by real-time PCR using two Pig-Specific Bacteroidales 16S rRNA genetic markers. Appl Environ Microbiol 75. doi: 10.1128/AEM.02343-08.	NF	NF	NF	NF	NF	NF	NF	NF	NF	NF	NF	NF	100	95	NF	NF	NF	Muskrat feces (30%), human effluents (5%)	4.7 – 6.3 log10 GC/g wet feces	Muskrats: 3.8 – 4.7, biosolids: 4.1 log10 GC/g wet mass	NF	NF	NF	NF	NF	/	Marti et al., 2011
21	L.amylovorus	Other	Pig	16S rRNA gene	Lactobacillus amylovorus	L.amylovorus-f	L.amylovorus-r	/	TTCTGCCTTTTTGGGATCAA	CCTTGTTTATTCAAGTGGGTGA	/	175	End-point PCR for sensitivity and specificity calculations, qPCR for calculating marker concentrations	SYBR Green	DNA	59	40	NF	Human (25), pigᵗ (25), cattle (8), goat (10), dog (8), chicken (18), duck (18), goose (12) and cormorant feces (8)	China	Konstantinov et al., 2005	Konstantinov, S. R., Smidt, H., and Vos, W. M. De (2005). Representational Difference Analysis and Real-Time PCR for Strain-Specific Quantification of Lactobacillus sobrius sp. nov. Appl Environ Microbiol 71, 7578. doi: 10.1128/AEM.71.11.7578-7581.2005.	85 – 105%	NF	NF	>0.99	10 GC/reaction for qPCR and 20 GC/reaction for end-point PCR	NF	NF	NF	NF	NF	NF	NF	96	75	NF	NF	NF	Human (16%), chicken (50%), duck (34%) and goose feces (42%)	8.72 ± 0.63 log10 copies/g wet feces	NF	NF	T90 (8°C) = 12.11 ± 2.15 days, T90 (20°C) = 10.93 ± 1.09 days, T90 (30°C) = 9.85 ± 2.65 days, T90 (20°C+light) = 2.67 ± 0.10 days	NF	NF	NF	/	He et al., 2016
21	P-CytB	Other	Pig	Eukaryotic mitochondrial DNA (gene encoding cytochrome b)	/	P-CytB-f	P-CytB-r	/	CGACAAAGCAACCCTCACACGATT	TAGGGTTGTTGGATCCGGTTTCGT	/	116	End-point PCR for sensitivity and specificity calculations, qPCR for calculating marker concentrations	SYBR Green	DNA	60	40	NF	Human (25), pigᵗ (25), cattle (8), goat (10), dog (8), chicken (18), duck (18), goose (12) and cormorant feces (8)	China	Schill and Mathes, 2008	Schill, W. B., and Mathes, M. V (2008). Real-time PCR detection and quantification of nine potential sources of fecal contamination by analysis of mitochondrial cytochrome b targets. Environ Sci Technol 42, 5229–5234. doi: 10.1021/ES800051Z.	85 – 105%	NF	NF	>0.99	10 GC/reaction for qPCR and 34 GC/reaction for end-point PCR	NF	NF	NF	NF	NF	NF	NF	100	68	NF	NF	NF	Human (52%), bovine (50%), goat (60%), dog (100%), duck (6%), goose (9%) and cormorant feces (13%)	8.96 ± 0.54 log10 copies/g wet feces	NF	NF	T90 (8°C) = 7.15 ± 0.67 days, T90 (20°C) = 4.33 ± 0.26 days, T90 (30°C) = 3.03 ± 0.11 days, T90 (20°C+light) = 2.41 ± 0.02 days	NF	NF	NF	/	He et al., 2016
21	Pig-2-Bac	Other	Pig	16S rRNA gene	Bacteroidales	Pig-2-Bac41F	Pig-2-Bac163Rm	Pig-2Bac113	GCATGAATTTAGCTTGCTAAATTTGAT	ACCTCATACGGTATTAATCCGC	/	116	End-point PCR for sensitivity and specificity calculations, qPCR for calculating marker concentrations	SYBR Green	DNA	60	40	NF	Human (25), pigᵗ (25), cattle (8), goat (10), dog (8), chicken (18), duck (18), goose (12) and cormorant feces (8)	China	Mieszkin et al., 2009	Mieszkin, S., Furet, J. P., Corthier, G., and Gourmelon, M. (2009). Estimation of pig fecal contamination in a river catchment by real-time PCR using two Pig-Specific Bacteroidales 16S rRNA genetic markers. Appl Environ Microbiol 75. doi: 10.1128/AEM.02343-08.	85 – 105%	NF	NF	>0.99	10 GC/reaction for qPCR and 27 GC/reaction for end-point PCR	NF	NF	NF	NF	NF	NF	NF	100	100	NF	NF	NF	No non-target samples were detected	10.56 ± 0.58 log10 copies/g wet feces	No non-target samples were detected	NF	T90 (8°C) = 9.76 ± 0.81 days, T90 (20°C) = 5.11 ± 0.30 days, T90 (30°C) = 3.49 ± 0.03 days, T90 (20°C+light) = 2.16 ± 0.04 days	NF	NF	NF	/	He et al., 2016
21	P-ND5	Other	Pig	Eukaryotic mitochondrial DNA (gene encoding subunit 5 of the NADH dehydrogenase)	/	P-ND5-f	P-ND5-r	/	ACAGCTGCACTACAAGCAATGC	GGATGTAGTCCGAATTGAGCTGATTAT	/	196	End-point PCR for sensitivity and specificity calculations, qPCR for calculating marker concentrations	SYBR Green	DNA	60	40	NF	Human (25), pigᵗ (25), cattle (8), goat (10), dog (8), chicken (18), duck (18), goose (12) and cormorant feces (8)	China	Caldwell et al., 2007	Caldwell, J. M., Raley, M. E., and Levine, J. F. (2007). Mitochondrial Multiplex Real-Time PCR as a Source Tracking Method in Fecal-Contaminated Effluents. Environ Sci Technol 41, 3277–3283. doi: 10.1021/ES062912S.	85 – 105%	NF	NF	>0.99	10 GC/reaction for qPCR and 29 GC/reaction for end-point PCR	NF	NF	NF	NF	NF	NF	NF	100	84	NF	NF	NF	Human (20%), bovine (25%), goat (30%), dog (75%) and cormorant feces (13%)	7.61 ± 0.57 log10 copies/g wet feces	NF	NF	T90 (8°C) = 6.34 ± 0.62 days, T90 (20°C) = 4.40 ± 0.18 days, T90 (30°C) = 3.25 ± 0.04 days, T90 (20°C+light) = 2.42 ± 0.05 days	NF	NF	NF	/	He et al., 2016
22	CWBif	Ruminants	Cattle	16S rRNA gene	Bifidobacterium	Bif-F	Bif-R	CWBif-P	TTCGGGTTGTAAACCGCTTTT	TACGTATTACCGCGGCTGCT	FAM-TTCGGCCGTGTTGAGT-MGB-NFQ	112	qPCR	Taqman	DNA	60	40	NF	Human (33), ruminantᵗ (17), pig (12) and poultry feces (7)	Tunisia, Spain, Cyprus, Ireland	Gómez-Don̈ate et al., 2012	Gómez-Don̈ate, M., Ballesté, E., Muniesa, M., and Blanch, A. R. (2012). New Molecular Quantitative PCR Assay for Detection of Host-Specific Bifidobacteriaceae Suitable for Microbial Source Tracking. Appl Environ Microbiol 78, 5788. doi: 10.1128/AEM.00895-12.	NF	NF	NF	NF	25 GC/reaction	NF	NF	NF	NF	NF	NF	NF	94	79	NF	NF	NF	NF	4.91 ± 2.35 log10 GC/ml (range: 3.1 – 6.82)	3.77 ± 1.41 log10 GC/ml (range: 2.52 – 6.45)	NF	NF	NF	NF	NF	/	Yahya et al., 2017
22	Rum-2-Bacᵐ	Ruminants	Ruminant	16S rRNA gene	Bacteroidales	RumBacB2-590Fᵐ	RumBac708Rmᵐ	RumBacB2-626Pᵐ	ACAGCCCGCGATTGATACTG	CAATCGGAGTTCTTCGTGATATCTAA	6-FAM-ATGAGGTGGATGGAATT-MGB-NFQ	100 (NCBI)	qPCR	Taqman	DNA	60	40	NF	Human (33), ruminantᵗ (17), pig (12) and poultry feces (7)	Tunisia, Spain, Cyprus, Ireland	Mieszkin et al., 2010; Yahya et al., 2017	Mieszkin, S., Yala, J. F., Joubrel, R., and Gourmelon, M. (2010). Phylogenetic analysis of Bacteroidales 16S rRNA gene sequences from human and animal effluents and assessment of ruminant faecal pollution by real-time PCR. J Appl Microbiol 108. doi: 10.1111/j.1365-2672.2009.04499.x. & Yahya, M., Blanch, A. R., Meijer, W. G., Antoniou, K., Hmaied, F., and Ballesté, E. (2017). Comparison of the Per…	NF	NF	NF	NF	4 GC/reaction	NF	NF	NF	NF	NF	NF	NF	94	92	NF	NF	NF	NF	4.35 ± 1.80 log10 GC/ml (range: 1.19 – 6.55)	3.22 ± 0.62 log10 GC/ml (range: 2.44 – 3.96)	NF	NF	NF	NF	NF	/	Yahya et al., 2017
23	B-Avs	Ruminants	Cattle	Hexon gene	Bovine specific adenovirus	BALF, BALN	BARF, BARN	/	GRTGGTCIYTRGATRTRATGGA, ATTCARGTWCCWCARAARTTTTTTGC	AAGYCTRTCATCYCCDGGCCA, CCWGAATAHRIAAARTTKGGATC	/	641, 430	Nested real time PCR	SYBR Green	DNA	52	30	NF	Kangaroo (10), dog (10), duck (10), horse (10), bird (5), chicken (10), cattleᵗ (10), sheep (10), pig (10), goat feces (5), cattle wastweater (16*) and human wastewater (74)	Australia	Motes et al., 2004	Motes, C. M. De, Clemente-Casares, P., Hundesa, A., Martín, M., and Girones, R. (2004). Detection of Bovine and Porcine Adenoviruses for Tracing the Source of Fecal Contamination. Appl Environ Microbiol 70, 1448–1454. doi: 10.1128/AEM.70.3.1448-1454.2004.	NF	NF	NF	NF	10 GC/reaction	NF	NF	NF	NF	NF	NF	NF	73	100	NF	NF	NF	No non-target samples were detected	NF	No non-target samples were detected	NF	NF	NF	NF	The concentration of B-Avs was corelated with Escherichia coli (p = 0.007) and enterococci (p = 0.006) during wet conditions, however no corellation was found during dry conditions	/	Ahmed et al., 2010
24	BacCow	Ruminants	Ruminantᵇ	16S rRNA gene	Bacteroidales	CF128F	BacCow-305r	BacCow-257p	CCAACYTTCCCGWTACTC	GGACCGTGTCTCAGTTCCAGTG	6-FAM-TAGGGGTTCTGAGAGGAAGGTCCCCC-TAMRA	177	qPCR	Taqman	DNA	60	45	40	Cattleᵗ feces (15), raw sewage (9), secondary-treated sewage (9) and domestic wastewater effluent (2)	Japan	Kildare et al., 2007; Bernhard and Field, 2000a	Kildare, B. J., Leutenegger, C. M., McSwain, B. S., Bambic, D. G., Rajal, V. B., and Wuertz, S. (2007). 16S rRNA-based assays for quantitative detection of universal, human-, cow-, and dog-specific fecal Bacteroidales: a Bayesian approach. Water Res 41, 3701–3715. doi: 10.1016/J.WATRES.2007.06.037. & Bernhard, A. E., and Field, K. G. (2000a). A PCR assay to discriminate human and ruminant feces o…	NF	NF	NF	NF	NF	NF	NF	NF	NF	NF	NF	NF	100	40	66	NF	NF	Raw sewage (11%) and effluent of a domestic wastewater treatment plant (100%)	NF	Raw sewage: 7.5 ± 0.3 log10 GC/l; the marker was also detected in secondary-treated sewage and effluent of a domestic wastewater treatment plant however, the information about their abundances was not found	NF	NF	NF	NF	NF	/	Haramonto and Osada 2018
24	BacR	Ruminants	Ruminant	16S rRNA gene	Bacteroidales	BacR_f	BacR_r	BacR_p	GCGTATCCAACCTTCCCG	CATCCCCATCCGTTACCG	6-FAM-CTTCCGAAAGGGAGATT-NFQ-MGB	118	qPCR	Taqman	DNA	60	45	40	Cattleᵗ feces (15), raw sewage (9), secondary-treated sewage (9) and domestic wastewater effluent (2)	Japan	Reischer et al., 2006	Reischer, G. H., Kasper, D. C., Steinborn, R., Mach, R. L., and Farnleitner, A. H. (2006). Quantitative PCR Method for Sensitive Detection of Ruminant Fecal Pollution in Freshwater and Evaluation of This Method in Alpine Karstic Regions. Appl Environ Microbiol 72, 5610–5614. doi: 10.1128/AEM.00364-06.	NF	NF	NF	NF	NF	NF	NF	NF	NF	NF	NF	NF	93	95	94	NF	NF	Raw sewage (11%)	NF	Raw sewage: 4.7 log10 GC/l	NF	NF	NF	NF	NF	/	Haramonto and Osada 2018
24	PF163	Other	Pig	16S rRNA gene	Bacteroidales	PF163F	Bac708R	/	GCGGATTAATACCGTATGA	CAATCGGAGTTCTTCGTG	/	563	qPCR	SYBR Green	DNA	55	45	40	Cattle feces (15), raw sewage (9), secondary-treated sewage (9), domestic wastewater effluent (2), river downstream of a pig farmᵗ (17) and river upstream of a pig farmᵗ (9)	Japan	Dick et al., 2005a; Bernhard and Field, 2000b	Dick, L. K., Bernhard, A. E., Brodeur, T. J., Santo Domingo, J. W., Simpson, J. M., Walters, S. P., et al. (2005a). Host distributions of uncultivated fecal Bacteroidales bacteria reveal genetic markers for fecal source identification. Appl Environ Microbiol 71. doi: 10.1128/AEM.71.6.3184-3191.2005. & Bernhard, A. E., and Field, K. G. (2000b). Identification of nonpoint sources of fecal pollution…	NF	NF	NF	NF	NF	NF	NF	NF	NF	NF	NF	NF	88	9	35	NF	NF	Raw sewage (100%), secondary-treated sewage (67%), effluent of a domestic wastewater treatment plant (100%) and cattle feces (100%)	NF	Raw sewage: 7.3 ± 1.1 log10 GC/l; the marker was also detected in secondary-treated sewage, effluent of a domestic wastewater treatment plant and cattle feces however, the information about their abundances was not found	NF	NF	NF	NF	NF	/	Haramonto and Osada 2018
24	Pig-2-Bac	Other	Pig	16S rRNA gene	Bacteroidales	Pig-2-Bac41F	Pig-2-Bac163Rm	Pig-2Bac113	GCATGAATTTAGCTTGCTAAATTTGAT	ACCTCATACGGTATTAATCCGC	VIC-TCCACGGGATAGCC-NFQ-MGB	116	qPCR	Taqman	DNA	60	45	40	Cattle feces (15), raw sewage (9), secondary-treated sewage (9), domestic wastewater effluent (2), river downstream of a pig farmᵗ (17) and river upstream of a pig farmᵗ (9)	Japan	Mieszkin et al., 2009	Mieszkin, S., Furet, J. P., Corthier, G., and Gourmelon, M. (2009). Estimation of pig fecal contamination in a river catchment by real-time PCR using two Pig-Specific Bacteroidales 16S rRNA genetic markers. Appl Environ Microbiol 75. doi: 10.1128/AEM.02343-08.	NF	NF	NF	NF	NF	NF	NF	NF	NF	NF	NF	NF	100	66	77	NF	NF	Cattle feces (80%)	NF	NF	NF	NF	NF	NF	NF	/	Haramonto and Osada 2018
25	BacCan	Other	Dog	16S rRNA gene	Bacteroidales	BacCan-545f1	BacCan690_R1, BacCan690_R2	BacCan656_P	GGAGCGCAGACGGGTTTT	CAATCGGAGTTCTTCGTGATATCTA, AATCGGAGTTCCTCGTGATATCTA	6-FAM-TGGTGTAGCGGTGAAA-MGB	145	qPCR	Taqman	DNA	60	40	39	Human (20), cattle (10*), buffalo (10*), sheep (10*), goat (10*), chicken (10*), dogᵗ feces (10*) and sewage (5)	India	Kildare et al., 2007	Kildare, B. J., Leutenegger, C. M., McSwain, B. S., Bambic, D. G., Rajal, V. B., and Wuertz, S. (2007). 16S rRNA-based assays for quantitative detection of universal, human-, cow-, and dog-specific fecal Bacteroidales: a Bayesian approach. Water Res 41, 3701–3715. doi: 10.1016/J.WATRES.2007.06.037.	99.1%	-3.13	44.3	1.09	NF	NF	NF	NF	100 GC/reaction, 36.9 Ct	NF	NF	NF	90	96	95	NF	NF	Cattle (10%), goat (20%) and dog feces (90%)	2.87 log10 GC/ng DNA (range: 1.4 – 5.4)	NF	NF	NF	NF	NF	NF	/	Odagiri et al., 2015
25	BacCow	Other	Domestic animals and livestock	16S rRNA gene	Bacteroidales	CF128F	BacCow-305r	BacCow-257p	CCAACYTTCCCGWTACTC	GGACCGTGTCTCAGTTCCAGTG	6-FAM-TAGGGGTTCTGAGAGGAAGGTCCCCC-TAMRA	177	qPCR	Taqman	DNA	60	40	39	Human (20), cattleᵗ (10*), buffaloᵗ (10*), sheepᵗ (10*), goatᵗ (10*), chickenᵗ (10*), dogᵗ feces (10*) and sewage (5)	India	Kildare et al., 2007; Bernhard and Field, 2000a	Kildare, B. J., Leutenegger, C. M., McSwain, B. S., Bambic, D. G., Rajal, V. B., and Wuertz, S. (2007). 16S rRNA-based assays for quantitative detection of universal, human-, cow-, and dog-specific fecal Bacteroidales: a Bayesian approach. Water Res 41, 3701–3715. doi: 10.1016/J.WATRES.2007.06.037. & Bernhard, A. E., and Field, K. G. (2000a). A PCR assay to discriminate human and ruminant feces o…	99.2%	-3.11	42.5	1.09	NF	NF	NF	NF	100 GC/reaction, 36.3 Ct	NF	NF	NF	95	100	80	NF	NF	No non-target samples were detected	5.05 log10 GC/ng DNA (range: 2.9 – 6.0)ᵍ	No non-target samples were detected	NF	NF	NF	NF	NF	In other papers, this marker is considered to be ruminant-associated	Odagiri et al., 2015
25	BacCow	Ruminants	Ruminantsᵇ	16S rRNA gene	Bacteroidales	CF128F	BacCow-305r	BacCow-257p	CCAACYTTCCCGWTACTC	GGACCGTGTCTCAGTTCCAGTG	6-FAM-TAGGGGTTCTGAGAGGAAGGTCCCCC-TAMRA	177	qPCR	Taqman	DNA	60	40	39	Human (20), cattleᵗ (10*), buffaloᵗ (10*), sheepᵗ (10*), goatᵗ (10*), chicken (10*), dog feces (10*) and sewage (5)	India	Kildare et al., 2007; Bernhard and Field, 2000a	Kildare, B. J., Leutenegger, C. M., McSwain, B. S., Bambic, D. G., Rajal, V. B., and Wuertz, S. (2007). 16S rRNA-based assays for quantitative detection of universal, human-, cow-, and dog-specific fecal Bacteroidales: a Bayesian approach. Water Res 41, 3701–3715. doi: 10.1016/J.WATRES.2007.06.037. & Bernhard, A. E., and Field, K. G. (2000a). A PCR assay to discriminate human and ruminant feces o…	99.2%	-3.11	42.5	1.09	NF	NF	NF	NF	100 GC/reaction, 36.3 Ct	NF	NF	NF	100	62	80	NF	NF	Dog (90%) and chicken feces (80%)	NF	NF	NF	NF	NF	NF	NF	/	Odagiri et al., 2015
25	CowM2	Ruminants	Cattle	Gene encoding a HDIG domain protein	Bacteroidales	CowM2F	CowM2R	CowM2P	CGGCCAAATACTCCTGATCGT	GCTTGTTGCGTTCCTTGAGATAAT	6-FAM-AGGCACCTATGTCCTTTACCTCATCAACTACAGACA-TAMRA	92	qPCR	Taqman	DNA	60	40	39	Human (20), cattleᵗ (10*), buffalo (10*), sheep (10*), goat (10*), chicken (10*), dog feces (10*) and sewage (5)	India	Shanks et al., 2008	Shanks, O. C., Atikovic, E., Blackwood, A. D., Lu, J., Noble, R. T., Domingo, J. S., et al. (2008). Quantitative PCR for detection and enumeration of genetic markers of bovine fecal pollution. Appl Environ Microbiol 74, 745–752. doi: 10.1128/AEM.01843-07.	99.7%	-3.28	42.1	1.02	NF	NF	NF	NF	10 GC/reaction, 38.8 Ct	NF	NF	NF	50	100	94	NF	NF	No non-target samples were detected	1.77 log10 GC/ng DNA (range: 1.2 – 2.2)ᵍ	No non-target samples were detected	NF	NF	NF	NF	NF	/	Odagiri et al., 2015
26	BacCan	Other	Dog	16S rRNA gene	Bacteroidales	BacCan-545f1	BacUni690r1, BacUni690r2	BacCan656_P	GGAGCGCAGACGGGTTTT	CAATCGGAGTTCTTCGTGATATCTA, AATCGGAGTTCCTCGTGATATCTA	6-FAM-TGGTGTAGCGGTGAAA-TAMRA-MGB	145	qPCR	Taqman	DNA	60	40	NF	Human (18), cattle (8), horse (8), dogᵗ (8), cat (7), seagull feces (10) and wastewater effluent (14)	USA	Kildare et al., 2007	Kildare, B. J., Leutenegger, C. M., McSwain, B. S., Bambic, D. G., Rajal, V. B., and Wuertz, S. (2007). 16S rRNA-based assays for quantitative detection of universal, human-, cow-, and dog-specific fecal Bacteroidales: a Bayesian approach. Water Res 41, 3701–3715. doi: 10.1016/J.WATRES.2007.06.037.	0.93	-3.49	37.06	>0.99	1 GC/reaction	NF	NF	NF	30 GC/reaction	NF	NF	NF	100	62	NF	84	100	Human (22.2%), cat feces (14.3%) and wastewater effluent (28.6%)	NF	NF	NF	NF	NF	NF	NF	/	Kildare et al., 2007
26	BacCow	Ruminants	Cattleᵇ	16S rRNA gene	Bacteroidales	CF128F	BacCow-305r	BacCow-257p	CCAACYTTCCCGWTACTC	GGACCGTGTCTCAGTTCCAGTG	6-FAM-TAGGGGTTCTGAGAGGAAGGTCCCCC-TAMRA	177	qPCR	Taqman	DNA	60	40	NF	Human (18), cattleᵗ (8), horse (8), dog (8), cat (7), seagull feces (10) and wastewater effluent (14)	USA	Kildare et al., 2007; Bernhard and Field, 2000a	Kildare, B. J., Leutenegger, C. M., McSwain, B. S., Bambic, D. G., Rajal, V. B., and Wuertz, S. (2007). 16S rRNA-based assays for quantitative detection of universal, human-, cow-, and dog-specific fecal Bacteroidales: a Bayesian approach. Water Res 41, 3701–3715. doi: 10.1016/J.WATRES.2007.06.037. & Bernhard, A. E., and Field, K. G. (2000a). A PCR assay to discriminate human and ruminant feces o…	0.98	-3.36	38.91	>0.99	3.7 GC/reaction	NF	NF	NF	31 GC/reaction	NF	NF	NF	63	57	NF	89	23	Horse feces (37.5%)	NF	NF	NF	NF	NF	NF	NF	/	Kildare et al., 2007
27	DF113F-DF472R	Other	Dog	16S rRNA gene	Bacteroides	DF113F	DF472R	/	ATCTCAAGAGCACATGCAA	AATAAATCCGGATAACGCTC	/	380	End-point PCR for sensitivity and specificity calculations, qPCR for determination of LOD	SYBR Green	DNA	62.5	35	35	Dogᵗ (10), cattle (12), horse (8), pig (4), sheep (8), deer (4), cat (2), duck (6) and human feces (4)	UK	Hussein et al., 2014	Hussein, K. R., Waines, P. L., Nisr, R. B., Glegg, G., and Bradley, G. (2014). Development and use of Bacteroides 16S rRNA Polymerase Chain Reaction Assay for Source Tracking Dog Faecal Pollution in Bathing Waters. Waters. Hydrol Current Res 5, 163. doi: 10.4172/2157-7587.1000163.	91 – 114%	-5.0995	NF	0.978	4 GC/reaction	NF	NF	NF	NF	NF	NF	NF	100	100	NF	NF	NF	No non-target samples were detected	NF	No non-target samples were detected	NF	NF	NF	NF	NF	/	Hussein et al., 2014
27	DF418F-DF609R	Other	Dog	16S rRNA gene	Bacteroides	DF418F	DF609R	/	ACGAATAAGCATCGGCTAAC	AAGCATTTCACCGCTACA	/	210	End-point PCR for sensitivity and specificity calculations, qPCR for determination of LOD	SYBR Green	DNA	63.5	35	35	Dogᵗ (10), cattle (12), horse (8), pig (4), sheep (8), deer (4), cat (2), duck (6) and human feces (4)	UK	Hussein et al., 2014	Hussein, K. R., Waines, P. L., Nisr, R. B., Glegg, G., and Bradley, G. (2014). Development and use of Bacteroides 16S rRNA Polymerase Chain Reaction Assay for Source Tracking Dog Faecal Pollution in Bathing Waters. Waters. Hydrol Current Res 5, 163. doi: 10.4172/2157-7587.1000163.	91 – 114%	-3.1686	NF	0.982	4 GC/reaction	NF	NF	NF	NF	NF	NF	NF	100	92	NF	NF	NF	NF	NF	NF	NF	NF	NF	NF	NF	/	Hussein et al., 2014
27	DF53F-DF606R	Other	Dog	16S rRNA gene	Bacteroides	DF53F	DF606R	/	TATCCAACCTCCCGCATAC	CATTTCACCGCTACACCAC	/	570	End-point PCR	/	DNA	62.5	35	35	Dogᵗ (10), cattle (12), horse (8), pig (4), sheep (8), deer (4), cat (2), duck (6) and human feces (4)	UK	Hussein et al., 2014	Hussein, K. R., Waines, P. L., Nisr, R. B., Glegg, G., and Bradley, G. (2014). Development and use of Bacteroides 16S rRNA Polymerase Chain Reaction Assay for Source Tracking Dog Faecal Pollution in Bathing Waters. Waters. Hydrol Current Res 5, 163. doi: 10.4172/2157-7587.1000163.	NF	NF	NF	NF	NF	NF	NF	NF	NF	NF	NF	NF	100	100	NF	NF	NF	No non-target samples were detected	NF	No non-target samples were detected	NF	NF	NF	NF	NF	High product size prevented its use in qPCR	Hussein et al., 2014
28	GFB	Birds	Birdᶜ	16S rRNA gene	Fusobacterium	GFBF	GFBR	/	TCATGAAAGCTATATGCGCCAAAA	TCCATTGTCCAATATTCCCCAC	/	176	End-point PCR	/	DNA	64	35	35	Gullᵗ (73), gooseᵗ (106), duckᵗ (76), chickenᵗ (98), pigeonᵗ (13), pelicanᵗ (4), swanᵗ (8), other birdᵗ (41), human (11), cat (9), dog (16), cattle (24), horse (18), sheep (34), goat (12), deer (9), pig (5), rabbit feces (12), feces of other animals (119) and human sewage (11)	USA, New Zealand	Green et al., 2012	Green, H. C., Dick, L. K., Gilpin, B., Samadpour, M., and Field, K. G. (2012). Genetic markers for rapid PCR-based identification of gull, Canada goose, duck, and chicken fecal contamination in water. Appl Environ Microbiol 78. doi: 10.1128/AEM.05734-11.	NF	NF	NF	NF	2000 GC/reaction	NF	NF	NF	NF	NF	NF	NF	8	99	NF	NF	NF	Rabbit feces (17%)	NF	NF	NF	NF	NF	NF	NF	/	Green et al., 2012
28	GFB	Birds	Gull	16S rRNA gene	Fusobacterium	GFBF	GFBR	/	TCATGAAAGCTATATGCGCCAAAA	TCCATTGTCCAATATTCCCCAC	/	176	End-point PCR	/	DNA	64	35	35	Gullᵗ (73), goose (106), duck (76), chicken (98), pigeon (13), pelican (4), swan (8), other bird (41), human (11), cat (9), dog (16), cattle (24), horse (18), sheep (34), goat (12), deer (9), pig (5), rabbit feces (12), feces of other animals (119) and human sewage (11)	USA, New Zealand	Green et al., 2012	Green, H. C., Dick, L. K., Gilpin, B., Samadpour, M., and Field, K. G. (2012). Genetic markers for rapid PCR-based identification of gull, Canada goose, duck, and chicken fecal contamination in water. Appl Environ Microbiol 78. doi: 10.1128/AEM.05734-11.	NF	NF	NF	NF	2001 GC/reaction	NF	NF	NF	NF	NF	NF	NF	26	97	NF	NF	NF	Rabbit (17%), goose (1%), chicken (6%), godwit (50%), sandpiper (8%), coot (50%), pigeon (8%) and swan feces (13%)	NF	NF	NF	NF	NF	NF	NF	/	Green et al., 2012
28	GFC	Birds	Birdᶜ	16S rRNA gene	Catellicoccus marimammalium	GFCF	GFCR	/	CCCTTGTCGTTAGTTGCCATCATTC	GCCCTCGCGAGTTCGCTGC	/	162	End-point PCR for sensitivity and specificity calculations, qPCR for calculating marker concentrations	SYBR Green	DNA	69	40	NF	Gullᵗ (73), gooseᵗ (106), duckᵗ (76), chickenᵗ (98), pigeonᵗ (13), pelicanᵗ (4), swanᵗ (8), other birdᵗ (41), human (11), cat (9), dog (16), cattle (24), horse (18), sheep (34), goat (12), deer (9), pig (5), rabbit feces (12), feces of other animals (119) and human sewage (11)	USA, New Zealand	Green et al., 2012	Green, H. C., Dick, L. K., Gilpin, B., Samadpour, M., and Field, K. G. (2012). Genetic markers for rapid PCR-based identification of gull, Canada goose, duck, and chicken fecal contamination in water. Appl Environ Microbiol 78. doi: 10.1128/AEM.05734-11.	0.88	-4.06, -3.34	34.55, 39.54	0.990, 0.996	20 GC/reaction	NF	0.1 mg feces/100ml stream water	NF	20 – 2 x 105 GC/reaction	NF	NF	NF	17	98	NF	NF	NF	Sheep feces (35%)	Gull feces: 4.2ᵍ – 6.9ᵍ log10 GC/ng DNA; information about marker concentration in feces of other birds was not found	NF	NF	NF	NF	NF	NF	/	Green et al., 2012
28	GFC	Birds	Gull	16S rRNA gene	Catellicoccus marimammalium	GFCF	GFCR	/	CCCTTGTCGTTAGTTGCCATCATTC	GCCCTCGCGAGTTCGCTGC	/	162	End-point PCR for sensitivity and specificity calculations, qPCR for calculating marker concentrations	SYBR Green	DNA	69	40	NF	Gullᵗ (73), goose (106), duck (76), chicken (98), pigeon (13), pelican (4), swan (8), other bird (41), human (11), cat (9), dog (16), cattle (24), horse (18), sheep (34), goat (12), deer (9), pig (5), rabbit feces (12), feces of other animals (119) and human sewage (11)	USA, New Zealand	Green et al., 2012	Green, H. C., Dick, L. K., Gilpin, B., Samadpour, M., and Field, K. G. (2012). Genetic markers for rapid PCR-based identification of gull, Canada goose, duck, and chicken fecal contamination in water. Appl Environ Microbiol 78. doi: 10.1128/AEM.05734-11.	0.88	-4.06, -3.34	34.55, 39.54	0.990, 0.996	20 GC/reaction	NF	0.1 mg feces/100ml stream water	NF	20 – 2 x 105 GC/reaction	NF	NF	NF	64	94	NF	NF	NF	Sheep (35%), goose (3%), duck (4%), chicken (4%), godwit (4%), sandpiper (23%), pelican (25%), swan (13%) and pukeko feces (90%)	4.2ᵍ – 6.9ᵍ log10 GC/ng DNA	NF	NF	NF	NF	NF	NF	/	Green et al., 2012
28	GFD	Birds	Bird	16S rRNA gene	Helicobacter	GFDF	GFDR	/	TCGGCTGAGCACTCTAGGG	GCGTCTCTTTGTACATCCCA	/	123	End-point PCR for sensitivity and specificity calculations, qPCR for calculating marker concentrations	SYBR Green	DNA	57	40	NF	Gullᵗ (73), gooseᵗ (106), duckᵗ (76), chickenᵗ (98), pigeonᵗ (13), pelicanᵗ (4), swanᵗ (8), other birdᵗ (41), human (11), cat (9), dog (16), cattle (24), horse (18), sheep (34), goat (12), deer (9), pig (5), rabbit feces (12), feces of other animals (119) and human sewage (11)	USA, New Zealand	Green et al., 2012	Green, H. C., Dick, L. K., Gilpin, B., Samadpour, M., and Field, K. G. (2012). Genetic markers for rapid PCR-based identification of gull, Canada goose, duck, and chicken fecal contamination in water. Appl Environ Microbiol 78. doi: 10.1128/AEM.05734-11.	0.96	-3.51, -3.02	32.52, 38.36	0.993, 0.999	20 GC/reaction	NF	0.1 mg feces/100ml stream water	NF	200 – 2 x 105 GC/reaction	NF	NF	NF	57	100	NF	NF	NF	No non-target samples were detected	Gull feces: 2.7ᵍ – 5.5ᵍ log10 GC/ng DNA; information about marker concentration in feces of other birds was not found	No non-target samples were detected	NF	NF	NF	NF	NF	/	Green et al., 2012
28	GFD	Birds	Gullᵈ	16S rRNA gene	Helicobacter	GFDF	GFDR	/	TCGGCTGAGCACTCTAGGG	GCGTCTCTTTGTACATCCCA	/	123	End-point PCR for sensitivity and specificity calculations, qPCR for calculating marker concentrations	SYBR Green	DNA	57	40	NF	Gullᵗ (73), goose (106), duck (76), chicken (98), pigeon (13), pelican (4), swan (8), other bird (41), human (11), cat (9), dog (16), cattle (24), horse (18), sheep (34), goat (12), deer (9), pig (5), rabbit feces (12), feces of other animals (119) and human sewage (11)	USA, New Zealand	Green et al., 2012	Green, H. C., Dick, L. K., Gilpin, B., Samadpour, M., and Field, K. G. (2012). Genetic markers for rapid PCR-based identification of gull, Canada goose, duck, and chicken fecal contamination in water. Appl Environ Microbiol 78. doi: 10.1128/AEM.05734-11.	0.96	-3.51, -3.02	32.52, 38.36	0.993, 0.999	20 GC/reaction	NF	0.1 mg feces/100ml stream water	NF	200 – 2 x 105 GC/reaction	NF	NF	NF	58	64	NF	NF	NF	Goose (68%), duck (76%), chicken (43%), sandpiper (31%), coot (100%), pigeon (15%), cormorant (67%), egret (67%), pelican (100%), tern (33%), crow (100%) and swan feces (100%)	2.7ᵍ – 5.5ᵍ log10 GC/ng DNA	NF	NF	NF	NF	NF	NF	/	Green et al., 2012
29	BoBac	Ruminants	Bovineᵃ	16S rRNA gene	Bacteroidales	BoBac367f	BoBac467r	BoBac402f	GAAGRCTGAACCAGCCAAGTA	GCTTATTCATACGGTACATACAAG	6-FAM-TGAAGGATGAAGGTTCTATGGATTGTAAACTT-TAMRA	100	qPCR	Taqman	DNA	57	50	NF	Cattleᵗ (6), horse (4), swine (4) and human feces (3)	USA	Layton et al., 2006	Layton, A., McKay, L., Williams, D., Garrett, V., Gentry, R., and Sayler, G. (2006). Development of Bacteroides 16S rRNA gene taqman-based real-time PCR assays for estimation of total, human, and bovine fecal pollution in water. Appl Environ Microbiol 72, 4214–4224. doi: 10.1128/AEM.01036-05.	NF	NF	NF	0.87	NF	NF	3 mg feces/l sterile water	NF	25 – 2.5 x 107 GC/reaction	NF	NF	NF	100	100	NF	NF	NF	No non-target samples were detected	NF	No non-target samples were detected	NF	NF	Repeated freezing and thawing did not negatively impact sample integrity.	NF	NF	/	Layton et al., 2006
30	BacR	Ruminants	Ruminant	16S rRNA gene	Bacteroidales	BacR_f	BacR_r	BacR_p	GCGTATCCAACCTTCCCG	CATCCCCATCCGTTACCG	6-FAM-CTTCCGAAAGGGAGATT-NFQ-MGB	118	Real-time PCR	Taqman	DNA	60	40	NF	Human (24), pig (25), cattleᵗ (10), sheepᵗ (10), horse feces (10), pig slurryᵗ (23), lagoon waterᵗ (14) and compostᵗ (7)	France	Reischer et al., 2006	Reischer, G. H., Kasper, D. C., Steinborn, R., Mach, R. L., and Farnleitner, A. H. (2006). Quantitative PCR Method for Sensitive Detection of Ruminant Fecal Pollution in Freshwater and Evaluation of This Method in Alpine Karstic Regions. Appl Environ Microbiol 72, 5610–5614. doi: 10.1128/AEM.00364-06.	NF	NF	NF	NF	NF	NF	NF	NF	1.6 – 7 x 107 GC/reaction	NF	4.5 log10 GC/g feces and 3.5 log10 GC/100ml lagoon water (referred to as "limit of quantification")	NF	100	89	NF	NF	NF	Human feces (4%)	10 ± 0.3 log10 GC/g wet feces, 4.8 ± 0.9 log10 GC/ml of slurry	NF	NF	NF	NF	NF	NF	/	Mieszkin et al., 2009
30	Pig-1-Bac	Other	Pig	16S rRNA gene	Bacteroidales	Bac32F	Bac108R	Bac44P	AACGCTAGCTACAGGCTTAAC	CGGGCTATTCCTGACTATGGG	6-FAM-ATCGAAGCTTGCTTTGATAGATGGCG-BHQ-1	129	Real-time PCR	Taqman	DNA	60	40	NF	Human (24), pigᵗ (25), cattle (10), sheep (10), horse feces (10), pig slurryᵗ (23), lagoon waterᵗ (14) and compostᵗ (7)	France	Mieszkin et al., 2009	Mieszkin, S., Furet, J. P., Corthier, G., and Gourmelon, M. (2009). Estimation of pig fecal contamination in a river catchment by real-time PCR using two Pig-Specific Bacteroidales 16S rRNA genetic markers. Appl Environ Microbiol 75. doi: 10.1128/AEM.02343-08.	NF	NF	NF	NF	NF	NF	NF	NF	1.6 – 7 x 107 GC/reaction	NF	4.5 log10 GC/g feces and 3.5 log10 GC/100ml lagoon water (referred to as "limit of quantification")	NF	98	100	NF	NF	NF	No non-target samples were detected	8.6 ± 0.8 log10 GC/g wet feces, 4.8 ± 0.9 log10 GC/ml of slurry	No non-target samples were detected	NF	NF	NF	NF	The concentration of Pig-1-Bac correlated with Escherichia coli obtained by culture in pig wastes (R2 = 0.77)	/	Mieszkin et al., 2009
30	Pig-2-Bac	Other	Pig	16S rRNA gene	Bacteroidales	Pig-2-Bac41F	Pig-2-Bac163Rm	Pig-2Bac113	GCATGAATTTAGCTTGCTAAATTTGAT	ACCTCATACGGTATTAATCCGC	VIC-TCCACGGGATAGCC-NFQ-MGB	116	Real-time PCR	Taqman	DNA	60	40	NF	Human (24), pigᵗ (25), cattle (10), sheep (10), horse feces (10), pig slurryᵗ (23), lagoon waterᵗ (14) and compostᵗ (7)	France	Mieszkin et al., 2009	Mieszkin, S., Furet, J. P., Corthier, G., and Gourmelon, M. (2009). Estimation of pig fecal contamination in a river catchment by real-time PCR using two Pig-Specific Bacteroidales 16S rRNA genetic markers. Appl Environ Microbiol 75. doi: 10.1128/AEM.02343-08.	NF	NF	NF	NF	NF	NF	NF	NF	1.6 – 7 x 107 GC/reaction	NF	4.5 log10 GC/g feces and 3.5 log10 GC/100ml lagoon water (referred to as "limit of quantification")	NF	100	100	NF	NF	NF	No non-target samples were detected	8.5 ± 0.6 log10 GC/g wet feces, 4.9 ± 0.7 log10 GC/ml of slurry	No non-target samples were detected	NF	NF	NF	NF	The concentration of Pig-2-Bac correlated with Escherichia coli obtained by culture in pig wastes (R2 = 0.88)	/	Mieszkin et al., 2009
30	Pig-Bac2	Pig	Other	16S rRNA gene	Bacteroidales	Bac41F	PS183R	/	TACAGGCTTAACACATGCAAGTCG	CTCATACGGTATTAATCCGCCTTT	/	145	Real-time PCR	SYBR Green	DNA	60	40	NF	Human (24), pigᵗ (25), cattle (10), sheep (10), horse feces (10), pig slurryᵗ (23), lagoon waterᵗ (14) and compostᵗ (7)	France	Mieszkin et al., 2009	Mieszkin, S., Furet, J. P., Corthier, G., and Gourmelon, M. (2009). Estimation of pig fecal contamination in a river catchment by real-time PCR using two Pig-Specific Bacteroidales 16S rRNA genetic markers. Appl Environ Microbiol 75. doi: 10.1128/AEM.02343-08.	NF	NF	NF	NF	NF	NF	NF	NF	NF	NF	NF	NF	100	54	NF	NF	NF	Human (NF), cattle (NF), sheep (NF) and horse feces (NF)	NF	NF	NF	NF	NF	NF	NF	/	Mieszkin et al., 2009
31	Rum-2-Bac	Ruminants	Ruminant	16S rRNA gene	Bacteroidales	RumBacB2-590F	RumBac708Rm	RumBacB2-626P	ACAGCCCGCGATTGATACTGGTAA	CAATCGGAGTTCTTCGTGAT	6-FAM-ATGAGGTGGATGGAATTCGTGGTGT-BHQ-1	99	Real-time PCR	Taqman	DNA	60	40	NF	Cattleᵗ (10), sheepᵗ (10), horse (10), pig (10), human (10), wild bird feces (10) and cattle manureᵗ (10)	France	Mieszkin et al., 2010	Mieszkin, S., Yala, J. F., Joubrel, R., and Gourmelon, M. (2010). Phylogenetic analysis of Bacteroidales 16S rRNA gene sequences from human and animal effluents and assessment of ruminant faecal pollution by real-time PCR. J Appl Microbiol 108. doi: 10.1111/j.1365-2672.2009.04499.x.	NF	NF	NF	NF	NF	NF	NF	NF	1.6 GC/reaction	NF	4.5 log10 GC/g feces and 2.9 log10 GC/ml runoff water impacted by bovine manure (referred to as "limit of quantification")	NF	97	100	NF	NF	NF	No non-target samples were detected	Bovine feces: 8.2 ± 0.5, sheep feces: 8.4 ± 1.3, bovine manure: 7.0 ± 0.5 log10 GC/g of feces	No non-target samples were detected	NF	NF	NF	NF	NF	/	Mieszkin et al., 2010
32	Av13	Birds	Waterfowl	16S rRNA gene	Fusobacteriaceae	Av13F	Av13R	Av13P	AGTTTGATCCTGGCTCAGGATG	GAGGCAAGTTCCTTACGCGTT	FAM- AAGTTACCTTCGGGTAATGAGGAT-BHQplus	119	qPCR	Taqman	DNA	60	45	NF	Battery hen (50), poultry (20), turkey (10), waterfowlᵗ (17), cattle (40), pig (20), horse (9), gazelle feces (10) and human wastewater (25)	Israel	Ohad et al., 2016	Ohad, S., Ben-Dor, S., Prilusky, J., Kravitz, V., Dassa, B., Chalifa-Caspi, V., et al. (2016). The development of a novel qPCR assay-set for identifying fecal contamination originating from domestic fowls and waterfowl in Israel. Front Microbiol 7. doi: 10.3389/fmicb.2016.00145.	95.6%	-3.43	42.3	NF	8 GC/reaction	0.9	NF	NF	19 – 3.8 x 108 GC/reaction	NF	NF	NF	47	100	NF	NF	NF	No non-target samples were detected	70ᵍ (range: 1 – 5 x 105)ᵍ GC/ng DNA	No non-target samples were detected	NF	NF	NF	NF	NF	/	Ohad et al., 2016
32	Av163	Birds	Bird	16S rRNA gene	Gallibacterium	Av163F	Av163R	Av163P	TCCGGACTACGATGCACTTTC	GCATACAGAGGGAGGCGAAG	FAM- AGTTTCGCTCCGTATCGC- BHQplus	74	qPCR	Taqman	DNA	60	45	NF	Battery henᵗ (50), poultryᵗ (20), turkeyᵗ (10), waterfowlᵗ (17), cattle (40), pig (20), horse (9), gazelle feces (10) and human wastewater (25)	Israel	Ohad et al., 2016	Ohad, S., Ben-Dor, S., Prilusky, J., Kravitz, V., Dassa, B., Chalifa-Caspi, V., et al. (2016). The development of a novel qPCR assay-set for identifying fecal contamination originating from domestic fowls and waterfowl in Israel. Front Microbiol 7. doi: 10.3389/fmicb.2016.00145.	1	-3.3	40.9	NF	9 GC/reaction	0.9	NF	NF	18 – 3.6 x 108 GC/reaction	NF	NF	NF	70	85	NF	NF	NF	Bovine feces (38%)	Battery hens: 5 x 102ᵍ (range: 10 – 5 x 105)ᵍ, poultry: 10ᵍ (range: 10 – 5 x 106)ᵍ, waterfowl: 0.5ᵍ (range: 0.5 – 103)ᵍ GC/ng DNA	NF	NF	NF	NF	NF	NF	/	Ohad et al., 2016
32	Av216	Birds	Waterfowl	16S rRNA gene	Unknown	Av216F	Av216R	Av216P	ATAAGCGAGGGATAACTATTGGAAAC	AACTAGCTAATGCACCGCAGAT	FAM-AAGCAACTGTTTCACTTATGGAT-BHQplus	122	qPCR	Taqman	DNA	60	45	NF	Battery hen (50), poultry (20), turkey (10), waterfowlᵗ (17), cattle (40), pig (20), horse (9), gazelle feces (10) and human wastewater (25)	Israel	Ohad et al., 2016	Ohad, S., Ben-Dor, S., Prilusky, J., Kravitz, V., Dassa, B., Chalifa-Caspi, V., et al. (2016). The development of a novel qPCR assay-set for identifying fecal contamination originating from domestic fowls and waterfowl in Israel. Front Microbiol 7. doi: 10.3389/fmicb.2016.00145.	96.8%	-3.4	40.5	NF	6 GC/reaction	0.9	NF	NF	24 – 2.4 x 108 GC/reaction	NF	NF	NF	76	99	NF	NF	NF	Bovine feces (3%)	5ᵍ (range: 5 – 107)ᵍ GC/ng DNA	NF	NF	NF	NF	NF	NF	/	Ohad et al., 2016
32	Av24	Birds	Waterfowl	16S rRNA gene	Fusobacteriaceae	Av24F	Av24R	Av24P	GGAAACGACAGCTAATACCGGATA	CTCTTGGCGCATATAGCTTTCA	FAM- ATGAGACTTTCGCATGAGAGAC-BHQplus	76	qPCR	Taqman	DNA	60	45	NF	Battery hen (50), poultry (20), turkey (10), waterfowlᵗ (17), cattle (40), pig (20), horse (9), gazelle feces (10) and human wastewater (25)	Israel	Ohad et al., 2016	Ohad, S., Ben-Dor, S., Prilusky, J., Kravitz, V., Dassa, B., Chalifa-Caspi, V., et al. (2016). The development of a novel qPCR assay-set for identifying fecal contamination originating from domestic fowls and waterfowl in Israel. Front Microbiol 7. doi: 10.3389/fmicb.2016.00145.	96.8%	-3.4	40.1	NF	5 GC/reaction	0.9	NF	NF	20 – 2.0 x 108 GC/reaction	NF	NF	NF	52	100	NF	NF	NF	No non-target samples were detected	0.5ᵍ (range: 0.5 – 107)ᵍ GC/ng DNA	No non-target samples were detected	NF	NF	NF	NF	NF	/	Ohad et al., 2016
32	Av4143	Birds	Bird	16S rRNA gene	Lactobacillus	Av4143F	Av4143R	Av4143P	TGCAAGTCGAACGAGGATTTCT	TCACCTTGGTAGGCCGTTACC	FAM-AGGTGGTTTTGCTATCGCTTT-BHQplus	244	qPCR	Taqman	DNA	60	45	NF	Battery henᵗ (50), poultryᵗ (20), turkeyᵗ (10), waterfowlᵗ (17), cattle (40), pig (20), horse (9), gazelle feces (10) and human wastewater (25)	Israel	Ohad et al., 2016	Ohad, S., Ben-Dor, S., Prilusky, J., Kravitz, V., Dassa, B., Chalifa-Caspi, V., et al. (2016). The development of a novel qPCR assay-set for identifying fecal contamination originating from domestic fowls and waterfowl in Israel. Front Microbiol 7. doi: 10.3389/fmicb.2016.00145.	84.7%	-3.75	44.05	NF	6 GC/reaction	0.9	NF	NF	25 – 2.5 x 108 GC/reaction	NF	NF	NF	95	97	NF	NF	NF	Horse feces (11%), swine feces (5%) and human wastewater effluent (4%)	Battery hens: 5 x 103ᵍ (range: 5*102 – 5*105)ᵍ, poultry: 104ᵍ (range: 5 x 103 – 5 x 105)ᵍ, waterfowl: 80ᵍ (range: 1 – 5 x 104)ᵍ GC/ng DNA	NF	NF	NF	NF	NF	NF	/	Ohad et al., 2016
32	Av43	Birds	Chicken	16S rRNA gene	Firmicutes	Av43F	Av43R	Av43P	GCAAGTTGAGCGGAGATATGG	ATCGGCCTATCCCCCAATATA	FAM-CTCTTTATATTTTAGCAGCGAACG-BHQplus	100	qPCR	Taqman	DNA	60	45	NF	Battery henᵗ (50), poultryᵗ (20), turkey (10), waterfowl (17), cattle (40), pig (20), horse (9), gazelle feces (10) and human wastewater (25)	Israel	Ohad et al., 2016	Ohad, S., Ben-Dor, S., Prilusky, J., Kravitz, V., Dassa, B., Chalifa-Caspi, V., et al. (2016). The development of a novel qPCR assay-set for identifying fecal contamination originating from domestic fowls and waterfowl in Israel. Front Microbiol 7. doi: 10.3389/fmicb.2016.00145.	0.97	-3.39	41.4	NF	6 GC/reaction	0.9	NF	NF	25 – 2.5 x 108 GC/reaction	NF	NF	NF	91	99	NF	NF	NF	Waterfowl (6%) and bovine feces (3%)	Battery hens: 50ᵍ (range: 0 – 2 x 104)ᵍ, poultry: 102ᵍ (range: 0 – 105)ᵍ GC/ng DNA	NF	NF	NF	NF	NF	NF	/	Ohad et al., 2016
33	Gull2	Birds	Gull	16S rRNA gene	Catellicoccus marimammalium	Gull2F	Gull2R	/	TGCATCGACCTAAAGTTTTGAG	GTCAAAGAGCGAGCAGTTACTA	/	412	qPCR	SYBR Green	DNA	64	40	NF	Gullᵗ (255), poultry and waterfowl (249), cattle (66), goat (32), monkey (9), fish (13), horse (30) and pig feces (30)	USA, South Africa, Puerto Rico	Lu et al., 2008	Lu, J., Santo Domingo, J. W., Lamendella, R., Edge, T., and Hill, S. (2008). Phylogenetic Diversity and Molecular Detection of Bacteria in Gull Feces. Appl Environ Microbiol 74, 3969. doi: 10.1128/AEM.00019-08.	85.7 ± 2.5%	NF	NF	NF	10 GC/reaction	NF	NF	NF	10 – 106 GC/reaction	NF	NF	NF	86	86	NF	NF	NF	Poultry and waterfowl (13%), fish (8%), horse (3%) and pig feces (27%)	105 GC/ng DNA	NF	The number of DNA copies from pig feces were more than four orders of magnitude lower than those of gull feces.	NF	NF	NF	NF	/	Ryu et al., 2012
33	Gull3	Birds	Gull	16S rRNA gene	Streptococcus	SAG1F	SAG1R	/	ATTTAACCCATGTTAGATGC	CGTCCCTTTCTGGTAAGT	/	319	qPCR	SYBR Green	DNA	56	40	NF	Gullᵗ (255), poultry and waterfowl (249), cattle (66), goat (32), monkey (9), fish (13), horse (30) and pig feces (30)	USA, South Africa, Puerto Rico	Ryu et al., 2012	Ryu, H., Griffith, J. F., Khan, I. U. H., Hill, S., Edge, T. A., Toledo-Hernandez, C., et al. (2012). Comparison of gull feces-specific assays targeting the 16S rRNA Genes of Catellicoccus marimammalium and Streptococcus spp. Appl Environ Microbiol 78. doi: 10.1128/AEM.07192-11.	72.8 ± 1.7%	NF	NF	NF	100 GC/reaction	NF	NF	NF	102 – 106 GC/reaction	NF	NF	NF	87	59	NF	NF	NF	Poultry and waterfowl (31%), cattle (8%), goat (16%) horse (10%) and pig feces (43%)	NF	NF	The number of DNA copies from pig feces were more than four orders of magnitude lower than those of gull feces	NF	NF	NF	NF	/	Ryu et al., 2012
33	Gull4	Birds	Gull	16S rRNA gene	Catellicoccus marimammalium	qGull7F	qGull8R	qGull7P	CTTGCATCGACCTAAAGTTTTGAG	GGTTCTCTGTATTATGCGGTATTAGCA	6-FAM-ACACGTGGGTAACCTGCCCATCAGA-TAMRA	116	qPCR	Taqman	DNA	60	40	NF	Gullᵗ (255), poultry and waterfowl (249), cattle (66), goat (32), monkey (9), fish (13), horse (30) and pig feces (30)	USA, South Africa, Puerto Rico	Ryu et al., 2012	Ryu, H., Griffith, J. F., Khan, I. U. H., Hill, S., Edge, T. A., Toledo-Hernandez, C., et al. (2012). Comparison of gull feces-specific assays targeting the 16S rRNA Genes of Catellicoccus marimammalium and Streptococcus spp. Appl Environ Microbiol 78. doi: 10.1128/AEM.07192-11.	95.3 ± 0.9%	NF	NF	NF	10 GC/reaction	NF	NF	NF	10 – 106 GC/reaction	NF	NF	NF	28	91	NF	NF	NF	Poultry and waterfowl (15%) and pig feces (3%)	8 x 104 GC/ng DNA	NF	The number of DNA copies from pig feces were more than four orders of magnitude lower than those of gull feces	NF	NF	NF	NF	/	Ryu et al., 2012
34	LA35	Birds	Poultry	16S rRNA gene	Brevibacterium avium	8F (for nested PCR), LA35F	907R (for nested PCR), LA35R	/	GGATCCAGACTTTGATYMTGGCTCAG (for nested PCR), ACCGGATACGACCATCTGC	CCGTCAATTCMTTTGAGTTT (for nested PCR), TCCCCAGTGTCAGTCACAGC	/	571	qPCR and nested end-point PCR (for increased sensitivity; only for samples that did not exceed the detection threshold after 45 cycles of qPCR)	SYBR Green	DNA	60	45	NF	Poultry litterᵗ (20*), chicken fecesᵗ (11*+5), chicken fecal swabsᵗ (7), turkey fecal swapsᵗ (2), cattle (16), duck feces (5*), cattle slurry (6*), pig slurry (2*), human sewage and wastewater (37)	USA	Weidhaas et al., 2010	Weidhaas, J. L., Macbeth, T. W., Olsen, R. L., Sadowsky, M. J., Norat, D., and Harwood, V. J. (2010). Identification of a Brevibacterium marker gene specific to poultry litter and development of a quantitative PCR assay. J Appl Microbiol 109, 334–347. doi: 10.1111/J.1365-2672.2010.04666.X.	0.93	NF	NF	0.9993	30 and 50 GC/reaction (validated in two laboratories)	NF	0.1 mg litter/l environmental water; detection limit for nested SYBR green PCR: 2.5x10-2 mg litter/l environmental water	NF	Upper limit: 3 x 107 GC/reaction	NF	NF	NF	76	93	NF	NF	NF	Turkey (50%), duck (8%), goose feces (12%), human sewage and wastewater (13%)	1.5 x 107 – 3.7 x 109 GC/g litter	Duck (below quantification limit) and goose feces (2.1 x 103 and 9.2 x 104, one sample was below qPCR quantification limit), sewage (2.0 x 103 and 4.8 x 105 GC/litre)	NF	NF	NF	NF	The concentrations of LA35 marker were correlated with enterococci (R2 = 0.75, P<0.001), but not with Escherichia coli (R2 = 0.28, P = 0.11)	/	Weidhaas et al., 2010
35	CytB	Birds	Chicken and duck	Eukaryotic mitochondrial DNA (gene encoding cytochrome b)	/	cytb-F	cytb-R	cytB-P	AAATCCCACCCCCTACTAAAAATAAT	CAGATGAAGAAGAATGAGGCG	6-FAM-ACAACTCCCTAATCGACCT-NFQ-MGB	263	qPCR	Taqman	DNA	60	40	NF	Chickenᵗ (38), duckᵗ (9),human (25), pig (17), dog (23), cattle (17), sheep (16), cat (5), horse (8), deer (1), geese (2), rabbit feces (9), composite chicken and duck fecal samplesᵗ (3*)	China	Zhuang et al., 2017	Zhuang, F. F., Li, H., Zhou, X. Y., Zhu, Y. G., and Su, J. Q. (2017). Quantitative detection of fecal contamination with domestic poultry feces in environments in China. AMB Express 7. doi: 10.1186/S13568-017-0379-0.	96.4%	NF	NF	0.9989	1.08 GC/reaction	NF	NF	NF	10.8 –108 GC/μl	NF	NF	NF	100	90	NF	NF	NF	Human (28%), dog (13%), cattle (11.8%), horse (12.5%) and goose feces (50%)	7.4 ± 0.8 log10 GC/g dry feces	Human: 5.2 ± 0.3, dog: 4.9 ± 0.6, cattle: 6.1 ± 1.4, horse: 5.2, goose: 5.8 log10 GC/g dry feces	One to two orders of magnitude lower in non-target samples	Soil samples amended with chicken manure 10 months prior, yielded positive results using both ND5 and cytb assays, returning concentrations of 4.3 and 4.0 log10 copies per g dry soil respectively.	NF	NF	NF	/	Zhuang et al., 2017
35	ND5	Birds	Chicken and duck	Eukaryotic mitochondrial DNA (gene encoding subunit 5 of the NADH dehydrogenase)	/	ND5-F	ND5-R	ND5-P	ACCTCCCCCAACTAGC	TTGCCAATGGTTAGGCAGGAG	6-FAM-TCAACCCATGCCTTCTT-NFQ-MGB	172	qPCR	Taqman	DNA	60	40	NF	Chickenᵗ (38), duckᵗ (9),human (25), pig (17), dog (23), cattle (17), sheep (16), cat (5), horse (8), deer (1), geese (2), rabbit feces (9), composite chicken and duck fecal samplesᵗ (3*)	China	Zhuang et al., 2017	Zhuang, F. F., Li, H., Zhou, X. Y., Zhu, Y. G., and Su, J. Q. (2017). Quantitative detection of fecal contamination with domestic poultry feces in environments in China. AMB Express 7. doi: 10.1186/S13568-017-0379-0.	99.7%	NF	NF	0.9993	0.97 GC/reaction	NF	NF	NF	97 –107 GC/μl	NF	NF	NF	100	85	NF	NF	NF	Human (40%), dog (17.3%), cattle (17.6%), horse (12.5%) and goose feces (50%)	7.8 ± 0.8 log10 GC/g dry feces	Human: 5.6 ± 0.4, dog: 5.2 ± 0.8, cattle: 5.9 ± 1.4, horse: 5.5, goose: 6.1 log10 GC/g dry feces	One to two orders of magnitude lower in non-target samples	Soil samples amended with chicken manure 10 months prior, yielded positive results using both ND5 and cytb assays, returning concentrations of 4.3 and 4.0 log10 copies per g dry soil respectively.	NF	NF	NF	/	Zhuang et al., 2017
36	P23-2	Other	Pig	Methyl coenzyme M reductase (mcrA) gene	Methanogenic bacteria	P23-2f	P23-2r	/	TCTGCGACACCGGTAGCCATTGA	ATACACTGGCGACATTCTTGAGGATTAC	/	258	End-point PCR	/	DNA	58	35	35	Pigᵗ (97), cattle (20), human (10), chicken (8), racoon (68), horse (12) feces, pig manure pitsᵗ (4), pig lagoonsᵗ (2) and cattle lagoons (1)	USA	Ufnar et al., 2007	Ufnar, J. A., Ufnar, D. F., Wang, S. Y., and Ellender, R. D. (2007). Development of a swine-specific fecal pollution marker based on host differences in methanogen mcrA genes. Appl Environ Microbiol 73, 5209–5217. doi: 10.1128/AEM.00319-07.	NF	NF	NF	NF	NF	NF	Pig feces: 10-8 g of DNA, manure: >10-7 g of DNA, lagoons: 10-8 – 5 x 10-7 g of DNA (referred to as "environmental LOD")	NF	NF	NF	NF	NF	49	93	NF	NF	NF	Cattle (5%), human (30%), chicken (38%) and raccoon feces (1%)	NF	NF	NF	NF	NF	NF	NF	/	Lamendella et al., 2009
36	PF163	Other	Pig	16S rRNA gene	Bacteroidales	PF163F	Bac708R	/	GCGGATTAATACCGTATGA	CAATCGGAGTTCTTCGTG	/	563	End-point PCR	/	DNA	58	35	35	Pigᵗ (97), cattle (20), human (10), chicken (8), racoon (68), horse (12) feces, pig manure pitsᵗ (4), pig lagoonsᵗ (2) and cattle lagoons (1)	USA	Dick et al., 2005a; Bernhard and Field, 2000b	Dick, L. K., Bernhard, A. E., Brodeur, T. J., Santo Domingo, J. W., Simpson, J. M., Walters, S. P., et al. (2005a). Host distributions of uncultivated fecal Bacteroidales bacteria reveal genetic markers for fecal source identification. Appl Environ Microbiol 71. doi: 10.1128/AEM.71.6.3184-3191.2005. & Bernhard, A. E., and Field, K. G. (2000b). Identification of nonpoint sources of fecal pollution…	NF	NF	NF	NF	NF	NF	Pig feces: 10-12 – 10-15 g of DNA, manure: 10-8 g of DNA, lagoons: 10-9 g of DNA (referred to as "environmental LOD")	NF	NF	NF	NF	NF	87	77	NF	NF	NF	Cattle (40%), human (30%), chicken (50%), raccoon (4%) and horse feces (67%)	NF	NF	NF	NF	NF	NF	NF	/	Lamendella et al., 2009
36	Pig-Bac1	Other	Pig	16S rRNA gene	Bacteroidales	PS422F	Bac581R	/	CGGGTTGTAAACTGCTTTTATGAAG	CGCTCCCTTTAAACCCAATAAA	/	150	End-point PCR	/	DNA	58	35	35	Pigᵗ (97), cattle (20), human (10), chicken (8), racoon (68), horse (12) feces, pig manure pitsᵗ (4), pig lagoonsᵗ (2) and cattle lagoons (1)	USA	Okabe et al., 2007	Okabe, S., Okayama, N., Savichtcheva, O., and Ito, T. (2007). Quantification of host-specific Bacteroides-Prevotella 16S rRNA genetic markers for assessment of fecal pollution in freshwater. Appl Microbiol Biotechnol 74. doi: 10.1007/s00253-006-0714-x.	NF	NF	NF	NF	NF	NF	Pig feces: 10-12 g of DNA, manure: >10-8 g of DNA, lagoons: >10-8 g of DNA (referred to as "environmental LOD")	NF	NF	NF	NF	NF	79	67	NF	NF	NF	Cattle (10%), human (60%), chicken (63%), raccoon (29%) and horse feces (50%)	NF	NF	NF	NF	NF	NF	NF	/	Lamendella et al., 2009
37	P23-2	Other	Pig	Methyl coenzyme M reductase (mcrA) gene	Methanogenic bacteria	P23-2f	P23-2r	/	TCTGCGACACCGGTAGCCATTGA	ATACACTGGCGACATTCTTGAGGATTAC	/	258	End-point PCR	/	DNA	60	30	30	Pigᵗ (25), human (50), cattle (50), sheep (24), rat (20), horse (20), deer (24), goat (24), chicken (24), dog feces (24)	USA	Ufnar et al., 2007	Ufnar, J. A., Ufnar, D. F., Wang, S. Y., and Ellender, R. D. (2007). Development of a swine-specific fecal pollution marker based on host differences in methanogen mcrA genes. Appl Environ Microbiol 73, 5209–5217. doi: 10.1128/AEM.00319-07.	NF	NF	NF	NF	1 pg of plasmid DNA	NF	10-6 g wet pig feces/500 ml of PBS; 10-4 g of centrifuged lagoon waste/500 ml estuarine water	NF	NF	NF	NF	NF	84	NF	NF	NF	NF	Sheep feces (5%)	NF	NF	NF	NF	NF	NF	NF	/	Ufnar et al., 2007
38	Bac2	Ruminants	Cattle	Gene encoding a HDIG domain protein	Bacteroidales	Bac2F	Bac2R	/	GCTTGTTGCGTTCCTTGAGATAAT	ACAAGCCAGGTGATACAGAAAG	/	274	End-point PCR	/	DNA	62	30	30	Human (28*), pig (28*), cattleᵗ (25*), chicken (21*), goat (10*), buffalo (6*), sheep (5*) and duck feces (5*)	Thailand	Shanks et al., 2006	Shanks, O. C., Domingo, J. W. S., Lamendella, R., Kelty, C. A., and Graham, J. E. (2006). Competitive metagenomic DNA hybridization identifies host-specific microbial genetic markers in cow fecal samples. Appl Environ Microbiol 72, 4054–4060. doi: 10.1128/AEM.00023-06/SUPPL_FILE/SUPPLEMENT_TABLE.ZIP.	NF	NF	NF	NF	NF	NF	NF	NF	NF	NF	NF	NF	70 & 100 (fecal samples from two different areas)	100 & 100 (fecal samples from two different areas)	94 & 100 (fecal samples from two different areas)	100 & 100 (fecal samples from two different areas)	93 & 100 (fecal samples from two different areas)	No non-target samples were detected	NF	No non-target samples were detected	NF	NF	NF	NF	NF	/	Somnark et al., 2018b
38	Bac3	Ruminants	Cattle	Gene encoding a sialic acid-specific 9-O-acetylesterase secretory protein homolog	Bacteroidales	Bac3F	Bac3R	/	CTAATGGAAAATGGATGGTATCT	GCCGCCCAGCTCAAATAG	/	166	End-point PCR	/	DNA	60	30	30	Human (28*), pig (28*), cattleᵗ (25*), chicken (21*), goat (10*), buffalo (6*), sheep (5*) and duck feces (5*)	Thailand	Shanks et al., 2006	Shanks, O. C., Domingo, J. W. S., Lamendella, R., Kelty, C. A., and Graham, J. E. (2006). Competitive metagenomic DNA hybridization identifies host-specific microbial genetic markers in cow fecal samples. Appl Environ Microbiol 72, 4054–4060. doi: 10.1128/AEM.00023-06/SUPPL_FILE/SUPPLEMENT_TABLE.ZIP.	NF	NF	NF	NF	300 GC/reaction	NF	NF	NF	NF	NF	NF	NF	85 & 100 (fecal samples from two different areas)	100 & 100 (fecal samples from two different areas)	97 & 100 (fecal samples from two different areas)	100 & 100 (fecal samples from two different areas)	96 & 100 (fecal samples from two different areas)	No non-target samples were detected	NF	No non-target samples were detected	NF	NF	NF	NF	NF	/	Somnark et al., 2018b
38	Cow-Bac2 EP	Ruminants	Cattle	16S rRNA gene	Bacteroidales	qCS621F	qBac725R	/	AACCACAGCCCGCGATT	CAATCGGAGTTCTTCGTGATATCTA	/	104	End-point PCR	/	DNA	62	30	30	Human (28*), pig (28*), cattleᵗ (25*), chicken (21*), goat (10*), buffalo (6*), sheep (5*) and duck feces (5*)	Thailand	Okabe et al., 2007	Okabe, S., Okayama, N., Savichtcheva, O., and Ito, T. (2007). Quantification of host-specific Bacteroides-Prevotella 16S rRNA genetic markers for assessment of fecal pollution in freshwater. Appl Microbiol Biotechnol 74. doi: 10.1007/s00253-006-0714-x.	NF	NF	NF	NF	NF	NF	NF	NF	NF	NF	NF	NF	90 & 100 (fecal samples from two different areas)	50 &78 (fecal samples from two different areas)	58 & 82 (fecal samples from two different areas)	31 & 50 (fecal samples from two different areas)	95 & 100 (fecal samples from two different areas)	Chicken, goat, sheep, buffalo and duck feces (all 80 – 100%)	NF	NF	NF	NF	NF	NF	NF	/	Somnark et al., 2018b
38	Pig-2-Bac	Other	Pig	16S rRNA gene	Bacteroidales	Pig-2-Bac41F	Pig-2-Bac163Rm	/	GCATGAATTTAGCTTGCTAAATTTGAT	ACCTCATACGGTATTAATCCGC	/	116	End-point PCR	/	DNA	60	30	30	Human (28*), pigᵗ (28*), cattle (25*), chicken (21*), goat (10*), buffalo (6*), sheep (5*) and duck feces (5*)	Thailand	Mieszkin et al., 2009	Mieszkin, S., Furet, J. P., Corthier, G., and Gourmelon, M. (2009). Estimation of pig fecal contamination in a river catchment by real-time PCR using two Pig-Specific Bacteroidales 16S rRNA genetic markers. Appl Environ Microbiol 75. doi: 10.1128/AEM.02343-08.	NF	NF	NF	NF	3000 GC/reaction	NF	NF	NF	NF	NF	NF	NF	100 & 100 (fecal samples from two different areas)	98 & 100 (fecal samples from two different areas)	98 & 100 (fecal samples from two different areas)	91 & 100 (fecal samples from two different areas)	100 & 100 (fecal samples from two different areas)	Chicken feces (10%)	NF	NF	NF	NF	NF	NF	NF	/	Somnark et al., 2018b
39	BacCow	Ruminants	Ruminantᵇ	16S rRNA gene	Bacteroidales	CF128F	BacCow-305r	BacCow-257p	CCAACYTTCCCGWTACTC	GGACCGTGTCTCAGTTCCAGTG	6-FAM-TAGGGGTTCTGAGAGGAAGGTCCCCC-NFQ	177	qPCR	Taqman	DNA	60	40	NF	Human (61), cattleᵗ (47), sheepᵗ (16), deerᵗ (8), goatᵗ (6), chamoisᵗ (1), llamaᵗ (1), horse (17), kangaroo (4), hare (3), donkey (2), groundhog (1), pig (21), wild boar (8), dog (29), cat (7), coyote (1), opossum (1), otter (1), chicken (19), duck (5), pigeon (3), goose (3) and other birds feces (14)	Argentina, Australia, Austria, Ethiopia, Germany, Hungary, Korea, Nepal, Netherlands, Romania, Spain, Sweden, Tanzania, Uganda, UK, USA	Kildare et al., 2007; Bernhard and Field, 2000a	Kildare, B. J., Leutenegger, C. M., McSwain, B. S., Bambic, D. G., Rajal, V. B., and Wuertz, S. (2007). 16S rRNA-based assays for quantitative detection of universal, human-, cow-, and dog-specific fecal Bacteroidales: a Bayesian approach. Water Res 41, 3701–3715. doi: 10.1016/J.WATRES.2007.06.037. & Bernhard, A. E., and Field, K. G. (2000a). A PCR assay to discriminate human and ruminant feces o…	92 – 105%	NF	NF	NF	1 GC/reaction	NF	NF	NF	NF	NF	NF	NF	92	57	NF	NF	NF	Human (23%), horse (82%), kangaroo (100%), pig (67%), wild boar (63%), dog (38%), coyote (100%), opossum (100%), otter (100%) and bird feces (48%)	median = 2.7ᵍ, 25th percentile = 0.8, 75th percentile = 4ᵍ log10 GC/ng DNA	Humans: median = 0ᵍ, 75th percentile = 0ᵍ; non-ruminant herbivorous mammals: median = 0.9ᵍ, 75th percentile = 3.3ᵍ; omnivorous mammals: median = 0.3ᵍ, 75th percentile = 0.6ᵍ; carnivorous mammals: median = 0ᵍ, 75th percentile = 0.3ᵍ; and birds: median = 0ᵍ, 75th percentile = 0.6ᵍ log10 GC/ng DNA	NF	NF	NF	NF	NF	/	Reischer et al., 2013
39	BacR	Ruminants	Ruminant	16S rRNA gene	Bacteroidales	BacR_f	BacR_r	BacR_p	GCGTATCCAACCTTCCCG	CATCCCCATCCGTTACCG	6-FAM-CTTCCGAAAGGGAGATT-NFQ-MGB	118	qPCR	Taqman	DNA	57	40	NF	Human (61), cattleᵗ (47), sheepᵗ (16), deerᵗ (8), goatᵗ (6), chamoisᵗ (1), llamaᵗ (1), horse (17), kangaroo (4), hare (3), donkey (2), groundhog (1), pig (21), wild boar (8), dog (29), cat (7), coyote (1), opossum (1), otter (1), chicken (19), duck (5), pigeon (3), goose (3) and other birds feces (14)	Argentina, Australia, Austria, Ethiopia, Germany, Hungary, Korea, Nepal, Netherlands, Romania, Spain, Sweden, Tanzania, Uganda, UK, USA	Reischer et al., 2006	Reischer, G. H., Kasper, D. C., Steinborn, R., Mach, R. L., and Farnleitner, A. H. (2006). Quantitative PCR Method for Sensitive Detection of Ruminant Fecal Pollution in Freshwater and Evaluation of This Method in Alpine Karstic Regions. Appl Environ Microbiol 72, 5610–5614. doi: 10.1128/AEM.00364-06.	92 – 105%	NF	NF	NF	1 GC/reaction	NF	NF	NF	NF	NF	NF	NF	90	84	NF	NF	NF	Human (8%), horse (24%), pig (5%), wild boar (13%), dog (34%), coyote (100%), otter (100%) and bird feces (20%)	median = 2.2ᵍ, 25th percentile = 1.1, 75th percentile = 3.7ᵍ log10 GC/ng DNA (median)	Humans: median = 0ᵍ, 75th percentile = 0ᵍ; non-ruminant herbivorous mammals: median = 0ᵍ, 75th percentile = 0ᵍ; omnivorous mammals: median = 0ᵍ, 75th percentile = 0ᵍ; carnivorous mammals: median = 0ᵍ, 75th percentile = 0.2ᵍ; and birda: median = 0ᵍ, 75th percentile = 0ᵍ log10 GC/ng DNA	NF	NF	NF	NF	NF	/	Reischer et al., 2013
39	BoBac	Ruminants	Ruminantᵃ	16S rRNA gene	Bacteroidales	BoBac367f	BoBac467r	BoBac402f	GAAGRCTGAACCAGCCAAGTA	GCTTATTCATACGGTACATACAAG	6-FAM-TGAAGGATGAAGGTTCTATGGATTGTAAACTT-NFQ	100	qPCR	Taqman	DNA	53	40	NF	Human (61), cattleᵗ (47), sheepᵗ (16), deerᵗ (8), goatᵗ (6), chamoisᵗ (1), llamaᵗ (1), horse (17), kangaroo (4), hare (3), donkey (2), groundhog (1), pig (21), wild boar (8), dog (29), cat (7), coyote (1), opossum (1), otter (1), chicken (19), duck (5), pigeon (3), goose (3) and other birds feces (14)	Argentina, Australia, Austria, Ethiopia, Germany, Hungary, Korea, Nepal, Netherlands, Romania, Spain, Sweden, Tanzania, Uganda, UK, USA	Layton et al., 2006	Layton, A., McKay, L., Williams, D., Garrett, V., Gentry, R., and Sayler, G. (2006). Development of Bacteroides 16S rRNA gene taqman-based real-time PCR assays for estimation of total, human, and bovine fecal pollution in water. Appl Environ Microbiol 72, 4214–4224. doi: 10.1128/AEM.01036-05.	92 – 105%	NF	NF	NF	1 GC/reaction	NF	NF	NF	NF	NF	NF	NF	82	59	NF	NF	NF	Human (28%), horse (29%), hare/rabbit (33%), pig (28%), wild boar (13%), dog (76%), cat (86%), coyote (100%) and bird feces (55%)	median = 3.6ᵍ, 25th percentile = 1.7, 75th percentile = 4.3ᵍ log10 GC/ng DNA (median)	Humans: median = 0ᵍ, 75th percentile = 0.3ᵍ, non-ruminant herbivorous mammals: median = 0ᵍ, 75th percentile = 0ᵍ; omnivorous mammals: median = 0ᵍ, 75th percentile = 0.3ᵍ; carnivorous mammals: median = 1.6, 75th percentile = 3.7ᵍ; and birds: median = 0.4, 75th percentile = 2.6ᵍ log10 GC/ng DNA	NF	NF	NF	NF	NF	/	Reischer et al., 2013
40	BacCow	Ruminants	Ruminantᵇ	16S rRNA gene	Bacteroidales	CF128F	BacCow-305r	BacCow-257p	CCAACYTTCCCGWTACTC	GGACCGTGTCTCAGTTCCAGTG	6-FAM-TAGGGGTTCTGAGAGGAAGGTCCCCC-TAMRA	177	qPCR	Taqman	DNA	60	NF	NF	Cattleᵗ (12), deerᵗ (12), dog (12), horse (12), human (12), pig (12), chicken (12), goose (14), gull (22), pigeon feces (12), primary influent sewage (9) and septage (6)	USA	Kildare et al., 2007; Bernhard and Field, 2000a	Kildare, B. J., Leutenegger, C. M., McSwain, B. S., Bambic, D. G., Rajal, V. B., and Wuertz, S. (2007). 16S rRNA-based assays for quantitative detection of universal, human-, cow-, and dog-specific fecal Bacteroidales: a Bayesian approach. Water Res 41, 3701–3715. doi: 10.1016/J.WATRES.2007.06.037. & Bernhard, A. E., and Field, K. G. (2000a). A PCR assay to discriminate human and ruminant feces o…	101.7%	-3.28	40.5	0.99	Different benchmarks: 0.1 log10 GC/reaction; LLOQ (100 GC/reaction); for other benchmarks, see original paper	NF	NF	NF	100 – 108 GC/reaction	NF	NF	NF	100	59 – 91 (depending on performance benchmark threshold)	NF	NF	NF	Chicken (NF), dog (NF), goose (NF), gull (NF), horse (NF), human (NF), pig feces (NF) and septage (NF) (depending on performance benchmark threshold)	4.65 log10 GC/0.1 mg wet feces (5.5 log10 GC/1ng DNA)	2.8 log10 GC/0.1 mg wet feces (2.68 log10 GC/1ng DNA)	NF	NF	NF	NF	NF	Different detection limits were used	Raith et al., 2013
40	BacR	Ruminants	Ruminant	16S rRNA gene	Bacteroidales	BacR_f	BacR_r	BacR_p	GCGTATCCAACCTTCCCG	CATCCCCATCCGTTACCG	6-FAM-CTTCCGAAAGGGAGATT-NFQ-MGB	118	qPCR	Taqman	DNA	58	NF	NF	Cattleᵗ (12), deerᵗ (12), dog (12), horse (12), human (12), pig (12), chicken (12), goose (14), gull (22), pigeon feces (12), primary influent sewage (9) and septage (6)	USA	Reischer et al., 2006	Reischer, G. H., Kasper, D. C., Steinborn, R., Mach, R. L., and Farnleitner, A. H. (2006). Quantitative PCR Method for Sensitive Detection of Ruminant Fecal Pollution in Freshwater and Evaluation of This Method in Alpine Karstic Regions. Appl Environ Microbiol 72, 5610–5614. doi: 10.1128/AEM.00364-06.	96.7%	-3.28	40.5	0.99	Different benchmarks: 0.1 log10 GC/reaction; LLOQ (9 GC/reaction); for other benchmarks, see original paper	NF	NF	NF	9 – 9x104 GC/reaction	NF	NF	NF	100	85 – 100 (depending on performance benchmark threshold)	NF	NF	NF	Chicken (NF), dog (NF), human feces (NF) and septage (NF); depending on the benchmark threshold (in some instances no non-target samples were detected)	3.47 log10 GC/0.1 mg wet feces (3.1 log10 GC/1ng DNA)	2.42 log10 GC/0.1 mg wet feces (0.88 log10 GC/1ng DNA)	NF	NF	NF	NF	NF	Different detection limits were used	Raith et al., 2013
40	CowM2	Ruminants	Cattle	Gene encoding a HDIG domain protein	Bacteroidales	CowM2F	CowM2R	/	CGGCCAAATACTCCTGATCGT	GCTTGTTGCGTTCCTTGAGATAAT	6-FAM-AGGCACCTATGTCCTTTACCTCATCAACTACAGACA-TAMRA	92	qPCR	Taqman	DNA	60	NF	NF	Cattleᵗ (12), deer (12), dog (12), horse (12), human (12), pig (12), chicken (12), goose (14), gull (22), pigeon feces (12), primary influent sewage (9) and septage (6)	USA	Shanks et al., 2008	Shanks, O. C., Atikovic, E., Blackwood, A. D., Lu, J., Noble, R. T., Domingo, J. S., et al. (2008). Quantitative PCR for detection and enumeration of genetic markers of bovine fecal pollution. Appl Environ Microbiol 74, 745–752. doi: 10.1128/AEM.01843-07.	92.2%	-3.52	40.1	0.99	Different benchmarks: 0.1 log10 GC/reaction; LLOQ (10 GC/reaction); for other benchmarks, see original paper	NF	NF	NF	10 – 105 GC/reaction	NF	NF	NF	50 – 100 (depending on performance benchmark threshold)	100	NF	NF	NF	No non-target samples were detected	2.32 log10 GC/0.1 mg wet feces (2.25 log10 GC/1ng DNA)	No non-target samples were detected (<0.1 log10 GC/reaction)	NF	NF	NF	NF	NF	Different detection limits were used	Raith et al., 2013
40	CowM3	Ruminants	Cattle	Gene encoding a sialic acid-specific 9-O-acetylesterase secretory protein homolog	Bacteroidales	CowM3F	CowM3R	CowM3P	CCTCTAATGGAAAATGGATGGTATCT	CCATACTTCGCCTGCTAATACCTT	6-FAM-TTATGCATTGAGCATCGAGGCC-TAMRA	122	qPCR	Taqman	DNA	60	NF	NF	Cattleᵗ (12), deer (12), dog (12), horse (12), human (12), pig (12), chicken (12), goose (14), gull (22), pigeon feces (12), primary influent sewage (9) and septage (6)	USA	Shanks et al., 2008	Shanks, O. C., Atikovic, E., Blackwood, A. D., Lu, J., Noble, R. T., Domingo, J. S., et al. (2008). Quantitative PCR for detection and enumeration of genetic markers of bovine fecal pollution. Appl Environ Microbiol 74, 745–752. doi: 10.1128/AEM.01843-07.	96.1%	-3.41	37.6	0.99	Different benchmarks: 0.1 log10 GC/reaction; LLOQ (10 GC/reaction); for other benchmarks, see original paper	NF	NF	NF	10 – 105 GC/reaction	NF	NF	NF	0 – 100 (depending on performance benchmark threshold)	100	NF	NF	NF	No non-target samples were detected	1.65 log10 GC/0.1 mg wet feces (1.33 log10 GC/1ng DNA)	No non-target samples were detected (<0.1 log10 GC/reaction)	NF	NF	NF	NF	NF	Different detection limits were used	Raith et al., 2013
40	Rum-2-Bac	Ruminants	Ruminant	16S rRNA gene	Bacteroidales	RumBacB2-590F	RumBac708Rm	RumBacB2-626P	ACAGCCCGCGATTGATACTGGTAA	CAATCGGAGTTCTTCGTGAT	6-FAM-ATGAGGTGGATGGAATTCGTGGTGT-BHQ1	99	qPCR	Taqman	DNA	60	NF	NF	Cattleᵗ (12), deerᵗ (12), dog (12), horse (12), human (12), pig (12), chicken (12), goose (14), gull (22), pigeon feces (12), primary influent sewage (9) and septage (6)	USA	Mieszkin et al., 2010	Mieszkin, S., Yala, J. F., Joubrel, R., and Gourmelon, M. (2010). Phylogenetic analysis of Bacteroidales 16S rRNA gene sequences from human and animal effluents and assessment of ruminant faecal pollution by real-time PCR. J Appl Microbiol 108. doi: 10.1111/j.1365-2672.2009.04499.x.	97.4%	-3.38	41.3	0.99	Different benchmarks: 0.1 log10 GC/reaction; LLOQ (10 GC/reaction); for other benchmarks, see original paper	NF	NF	NF	10 – 106 GC/reaction	NF	NF	NF	100	97 – 100 (depending on performance benchmark threshold)	NF	NF	NF	Septage (NF); depending on the benchmark threshold (in some instances no non-target samples were detected)	4.31 log10 GC/0.1 mg wet feces (4.25 log10 GC/1ng DNA)	<0.1 log10 GC/0.1 mg wet feces (<0.1 log10 GC/1ng DNA)	NF	NF	NF	NF	NF	Different detection limits were used	Raith et al., 2013
41	LA35	Birds	Poultry	16S rRNA gene	Brevibacterium avium	8F (for nested PCR), LA35F	1492R (for nested PCR), LA35R	LA35P	GGATCCAGACTTTGATYMTGGCTCAG (for nested PCR), ACCGGATACGACCATCTGC	GGTTACCTTGTTACGACTT (for nested PCR), TCCCCAGTGTCAGTCACAGC	6-FAM-CAGCAGGGAAGAAGCCTTCGGGTGACGGTA-BHQ-1	571	qPCR and nested end-point PCR (for increased sensitivity; only for samples that did not exceed the detection threshold after 45 cycles of qPCR)	Taqman	DNA	60	45	NF	Roosterᵗ (3*), chickenᵗ (26*), turkeyᵗ (1*), cattle (2*), goose (1*), sheep (1*), goat (2), horse (2*), swine (6*), elk (1*), skunk (*), wolf (1*), bobcat (1*), bison (1*), fisher (1*), deer (1*), fox (2*), bear (1*), racoon (1*), hawk (1*), owl feces (2*), septic tanks (3) and human wastewater (3)	USA	Weidhaas et al., 2010; Weidhaas and Liposomb, 2013	Weidhaas, J. L., Macbeth, T. W., Olsen, R. L., Sadowsky, M. J., Norat, D., and Harwood, V. J. (2010). Identification of a Brevibacterium marker gene specific to poultry litter and development of a quantitative PCR assay. J Appl Microbiol 109, 334–347. doi: 10.1111/J.1365-2672.2010.04666.X. & Weidhaas, J., and Lipscomb, E. (2013). A new method for tracking poultry litter in the Potomac Basin headw…	1.02	NF	NF	0.9969	35 GC/reaction (7 GC/μl)	NF	0.025 mg litter/l sterile water	NF	35 – 3.5x107 GC/reaction (7GC/μl)	NF	2.5x10-2 mg litter/l sterile water	NF	76	100	NF	NF	NF	No non-target samples were detected	6.8 ± 0.7 log10 GC/g wet fresh litter samples and 5.8 ± 1.4 log10 GC/g wet feces in older DNA extractions (approximately two years)	No non-target samples were detected	NF	NF	NF	NF	NF	/	Weidhaas and Lipscomb, 2013
41	LA35	Birds	Poultry	16S rRNA gene	Brevibacterium avium	8F (for nested PCR), LA35F	1492R (for nested PCR), LA35R	LA35P	GGATCCAGACTTTGATYMTGGCTCAG (for nested PCR), ACCGGATACGACCATCTGC	GGTTACCTTGTTACGACTT (for nested PCR), TCCCCAGTGTCAGTCACAGC	/	571	qPCR and nested end-point PCR (for increased sensitivity; only for samples that did not exceed the detection threshold after 45 cycles of qPCR)	SYBR Green	DNA	60	45	NF	Roosterᵗ (3*), chickenᵗ (26*), turkeyᵗ (1*), cattle (2*), goose (1*), sheep (1*), goat (2), horse (2*), swine (6*), elk (1*), skunk (*), wolf (1*), bobcat (1*), bison (1*), fisher (1*), deer (1*), fox (2*), bear (1*), racoon (1*), hawk (1*), owl feces (2*), septic tanks (3) and human wastewater (3)	USA	Weidhaas et al., 2010	Weidhaas, J. L., Macbeth, T. W., Olsen, R. L., Sadowsky, M. J., Norat, D., and Harwood, V. J. (2010). Identification of a Brevibacterium marker gene specific to poultry litter and development of a quantitative PCR assay. J Appl Microbiol 109, 334–347. doi: 10.1111/J.1365-2672.2010.04666.X.	NF	NF	NF	NF	30 GC/reaction (6 GC/μl)	NF	0.1 mg litter/l sterile water	NF	35 – 3.5x107 GC/reaction (7GC/μl)	NF	10-1 mg litter/l sterile water	NF	78	91	NF	NF	NF	Swine washout troughs (100%), human wastewater (100%)	6.5 ± 0.9 log10 GC/g wet fresh litter samples and 6.1 ± 1.5 log10 GC/g wet feces in older samples (approximately two years)	Swine washout troughs (5.6 ± 0.2 log10 GC/l) and human wastewater (present but below LOQ)	NF	NF	NF	NF	NF	/	Weidhaas and Lipscomb, 2014
42	PSM	Other	Possum	16S rRNA gene	Bacteroidales	P56F	P208R	/	TGCAAGTCGAGGGGTAACAG	TAAGGAGACCATGCGGAATC	/	152	qPCR	EvaGreen	DNA	60	40	NF	Bird (10), cat (13), cattle (4), deer (12), dog (13), emu (14), goat (10), horse (19), human (3), kangaroo (10), koala (12), possumᵗ (20), sheep (14), waterfowl feces (8), cattle wastewater (8), pig wastewater (20) and human wastewater (20)	Australia	Devane et al., 2013	Devane, M., Robson, B., Wood, D., Gilpin, B. J., and Nourozi, F. (2013). Distinguishing human and possum faeces using PCR markers. J Water Health 11, 397–409. doi: 10.2166/WH.2013.122.	91.2± 2.82%	-3.596 ± 0.058	NF	0.988 ± 0.009	1 – 3 GC/μl DNA	NF	NF	NF	30 GC/reaction	NF	NF	NF	90	95	NF	NF	NF	Cat (31%), deer (17%), sheep (21%) and waterfowl feces (13%)	8.8x107 GC/g wet feces (range: 1.7x105 – 1.1x109)	Cat: 1.1x104 – 6.4x104, deer: 3.7x104 – 1.1x105, sheep: 1.5x104 – 2.5x105 and waterfowl feces: 4.3x106 GC/g wet feces	Two orders of magnitude lower in non-target samples	NF	NF	NF	NF	/	Ahmed et al., 2016b
43	GFD	Birds	Bird	16S rRNA gene	Helicobacter	GFDF	GFDR	/	TCGGCTGAGCACTCTAGGG	GCGTCTCTTTGTACATCCCA	/	123	qPCR	SYBR Green	DNA	57	40	NF	Birdᵗ (chicken, emu, ducks, ibis) (36), cat (14), cattle (2), deer (12), dog (20), goat (10), horse (20), human (3), kangaroo (16), koala (12), pig (12), possum (21), sheep feces (14), cattle wastewater (8) and human wastewater (24)	Australia	Green et al., 2012	Green, H. C., Dick, L. K., Gilpin, B., Samadpour, M., and Field, K. G. (2012). Genetic markers for rapid PCR-based identification of gull, Canada goose, duck, and chicken fecal contamination in water. Appl Environ Microbiol 78. doi: 10.1128/AEM.05734-11.	98.6 – 103%	-3.327 – -3.412	NF	0.996 – 0.997	Values below LOQ were considered negative	NF	NF	NF	20 GC/reaction	NF	NF	NF	58	94	NF	NF	NF	Possum (10%), kangaroo (29%), dog (20%) and sheep feces (7%)	Ibis: 1.9x101 – 1.2x104, duck: 3.2x101 – 7.2x104, emu: 6.6x101 – 1.5x103 GC/10μl DNA	8.6x101 (possum: 1.3x101 – 5.0x102, kangaroo: 101 – 1.3x102, dog: 1.9x101 – 4.3x101 and sheep: 1.9x101 GC/10μl DNA)	Two orders of magnitude lower in non-target samples	NF	NF	NF	The concentrations of fecal coliforms (r = -0.13, P < 0.516) or Enterococcus spp. (r = -0.18, P < 0.367) did not correlate with the GFD marker.	/	Ahmed et al., 2016a
43	GFD	Birds	Bird	16S rRNA gene	Helicobacter	GFDF	GFDR	/	TCGGCTGAGCACTCTAGGG	GCGTCTCTTTGTACATCCCA	/	123	qPCR	SYBR Green	DNA	57	40	NF	Birdᵗ (chicken, goose, poultry litter, zebra finch, vulture, seagull, unknown species) (10), alligator (7), bobcat (1), cat (5), cattle (2), coyote (1), deer (3), dog (7), fox (1), gopher tortoise (1) and raccoon feces (1)	USA	Green et al., 2012	Green, H. C., Dick, L. K., Gilpin, B., Samadpour, M., and Field, K. G. (2012). Genetic markers for rapid PCR-based identification of gull, Canada goose, duck, and chicken fecal contamination in water. Appl Environ Microbiol 78. doi: 10.1128/AEM.05734-11.	94 – 96.2%	-3.416 – -3.474	NF	0.966 – 0.974	Values below LOQ were considered negative	NF	NF	NF	10 GC/reaction	NF	NF	NF	30	100	NF	NF	NF	No non-target samples were detected	Chicken: 1.1x102 – 3.1x103, zebra finch: 6.4x104	No non-target samples were detected	NF	NF	NF	NF	The concentrations of fecal coliforms (r = -0.13, P < 0.516) or Enterococcus spp. (r = -0.18, P < 0.367) did not correlate with the GFD marker.	/	Ahmed et al., 2016a
44	PSM	Other	Possum	16S rRNA gene	Bacteroidales	P56F	P208R	/	TGCAAGTCGAGGGGTAACAG	TAAGGAGACCATGCGGAATC	/	152	Real-time PCR	SYBR Green	DNA	60	45	21.2	Human (48), possumᵗ (36), rabbit (10), dog (18), cattle (20), sheep (20), duck (21), black swan (20), gull (20), goose (20), chicken (12), horse feces (14)	New Zealand	Devane et al., 2013	Devane, M., Robson, B., Wood, D., Gilpin, B. J., and Nourozi, F. (2013). Distinguishing human and possum faeces using PCR markers. J Water Health 11, 397–409. doi: 10.2166/WH.2013.122.	92.1%	NF	NF	≥0.99	NF	NF	10-7g feces/100ml river water	NF	22 GC/reaction	0.95	NF	NF	83	96	NF	NF	NF	Swan (35%), human (4.2%) and rabbit feces (10%)	1.4x108 GC/g wet feces (5.7x105 GC/reaction)	Swan: 2.1x108 GC/g feces, 8.3x105 GC/reaction (range: 16 – 107); human: 3.8x103 GC/g feces, 15 GC/reaction (range: 1 – 20); rabbit: 2x103 GC/g feces, 8 GC/reaction; swan: 3.2x104 GC/g feces, 127 GC/reaction (range: 23 – 470)	NF	NF	NF	NF	NF	/	Devane et al., 2013
45	Bac32F/RumD1R	Ruminants	Ruminant	16S rRNA gene	Bacteroidales	Bac32F	RumD1R	/	AACGCTAGCTACAGGCTT	ATCTCTGAGCCTGTCCAG	/	979	End-point PCR	/	DNA	60	35	35	Human (26), cattleᵗ (25), sheepᵗ (39), deerᵗ (1), goatᵗ (4), horse (12), donkey (2), dog (2), goose (1), chicken (2), pet pig feces (2), pig feces (8), pig slurry (15) cattle slurryᵗ (5) and human sewage (33)	Ireland	Dorai-Raj et al., 2009	Dorai-Raj, S., Grady, J. O., and Colleran, E. (2009). Specificity and sensitivity evaluation of novel and existing Bacteroidales and Bifidobacteria-specific PCR assays on feces and sewage samples and their application for microbial source tracking in Ireland. Water Res 43, 4980–4988. doi: 10.1016/J.WATRES.2009.08.050.	NF	NF	NF	NF	1x103 – 1x104 GC/reaction	NF	7.3x10-6 g of dry feces/filter, 1x10-5 g of wet feces/filter	NF	NF	NF	NF	NF	91	100	NF	NF	NF	No non-target samples were detected	NF	No non-target samples were detected	NF	NF	NF	NF	NF	/	Dorai-Raj et al., 2009
45	Bac32F/RumD2R	Ruminants	Ruminant	16S rRNA gene	Bacteroidales	Bac32F	RumD2R	/	AACGCTAGCTACAGGCTT	TGGTCCGAAGAAGGGCCC	/	997	End-point PCR	/	DNA	63	35	35	Human (26), cattleᵗ (25), sheepᵗ (39), deerᵗ (1), goatᵗ (4), horse (12), donkey (2), dog (2), goose (1), chicken (2), pet pig feces (2), pig feces (8), pig slurry (15) cattle slurryᵗ (5) and human sewage (33)	Ireland	Dorai-Raj et al., 2009	Dorai-Raj, S., Grady, J. O., and Colleran, E. (2009). Specificity and sensitivity evaluation of novel and existing Bacteroidales and Bifidobacteria-specific PCR assays on feces and sewage samples and their application for microbial source tracking in Ireland. Water Res 43, 4980–4988. doi: 10.1016/J.WATRES.2009.08.050.	NF	NF	NF	NF	1x102 – 1x103 GC/reaction	NF	7.3x10-5 g of dry feces/filter, 1x10-4 g of wet feces/filter	NF	NF	NF	NF	NF	100	95	NF	NF	NF	Horse feces (17%) and pig slurry (20%)	NF	NF	NF	NF	NF	NF	NF	/	Dorai-Raj et al., 2009
45	CF128	Ruminants	Ruminant	16S rRNA gene	Bacteroidales	CF128F	Bac708R	/	CCAACYTTCCCGWTACTC	CAATCGGAGTTCTTCGTG	/	580	End-point PCR	/	DNA	62	35	35	Human (26), cattleᵗ (25), sheepᵗ (39), deerᵗ (1), goatᵗ (4), horse (12), donkey (2), dog (2), goose (1), chicken (2), pet pig feces (2), pig feces (8), pig slurry (15) cattle slurryᵗ (5) and human sewage (33)	Ireland	Bernhard and Field, 2000a; 2000b	Bernhard, A. E., and Field, K. G. (2000a). A PCR assay to discriminate human and ruminant feces on the basis of host differences in Bacteroides-Prevotella genes encoding 16S rRNA. Appl Environ Microbiol 66, 4571–4574. doi: 10.1128/AEM.66.10.4571-4574.2000. & Bernhard, A. E., and Field, K. G. (2000b). Identification of nonpoint sources of fecal pollution in coastal waters by using host-specific 16…	NF	NF	NF	NF	1x102 – 1x103 GC/reaction	NF	7.3x10-3 – 7.3x10-4 g of dry feces/filter, 1x10-2 – 1x10-3 g of wet feces/filter	NF	NF	NF	NF	NF	95	94	NF	NF	NF	Pet pig (100%) and pig feces (50%)	NF	NF	NF	NF	NF	NF	NF	/	Dorai-Raj et al., 2009
45	RumB1F/BacPreR	Ruminants	Ruminant	16S rRNA gene	Bacteroidales	RumB1F	BacPreR	/	CTCCGCATGGAGTTTCCAC	TCACCGTTGCCGGCGTACTC	/	714	End-point PCR	/	DNA	62	35	35	Human (26), cattleᵗ (25), sheepᵗ (39), deerᵗ (1), goatᵗ (4), horse (12), donkey (2), dog (2), goose (1), chicken (2), pet pig feces (2), pig feces (8), pig slurry (15) cattle slurryᵗ (5) and human sewage (33)	Ireland	Dorai-Raj et al., 2009	Dorai-Raj, S., Grady, J. O., and Colleran, E. (2009). Specificity and sensitivity evaluation of novel and existing Bacteroidales and Bifidobacteria-specific PCR assays on feces and sewage samples and their application for microbial source tracking in Ireland. Water Res 43, 4980–4988. doi: 10.1016/J.WATRES.2009.08.050.	NF	NF	NF	NF	1x103 – 1x104 GC/reaction	NF	7.3x10-3 – 7.3x10-4 g of dry feces/filter, 1x10-2 – 1x10-3 g of wet feces/filter	NF	NF	NF	NF	NF	97	97	NF	NF	NF	Horse (8%) and pet pig feces (100%)	NF	NF	NF	NF	NF	NF	NF	/	Dorai-Raj et al., 2009
46	Swan_2	Birds	Swan	16S rRNA gene	Rombustia	Swan_2F	Swan_2R	Swan_2P	GTAATACGTAGGGGGCAAG	TCTCCTGTACTCAAGTTTAAC	FAM-TACGCATTTCACCGCTACAC-TAMRA	135	qPCR	Taqman	DNA	60	40	NF	Swanᵗ (16), non-target samples (feces of other birds, cattle, pigs and wastewater) (116)	France	Boukerb et al., 2021	Boukerb, A. M., Noël, C., Quenot, E., Cadiou, B., Chevé, J., Quintric, L., et al. (2021). Comparative Analysis of Fecal Microbiomes From Wild Waterbirds to Poultry, Cattle, Pigs, and Wastewater Treatment Plants for a Microbial Source Tracking Approach. Front Microbiol 12. doi: 10.3389/FMICB.2021.697553.	93.7 – 101.6%	NF	NF	>0.99	NF	NF	NF	NF	NF	NF	NF	NF	75	90	NF	NF	NF	NF	NF	NF	NF	NF	NF	NF	NF	/	Boukerb et al., 2021
[truncated: 1 more columns]

## Sheet: Legend
Label	Meaning
ᵃ	Originally considered bovine-associated, this marker was reclassified as ruminant-associated
ᵇ	Originally considered cattle-associated, this marker was reclassified as ruminant-associated
ᶜ	The assay was evaluated on a range of bird species, but it was found to be more prevalent in gulls compared to other birds
ᵈ	The assay was evaluated on gulls, however it is considered a general bird-associated assay
ᵉ	This assay is generally considered cattle-associated
ᵍ	The numbers are an approximation and were obtained from a graph
ᵗ	Target host
ᵐ	Forward and/or reverse primer were modified from the original assay
*	Composite sample (mixture of individual samples)
aLOD	Assay limit of detection
aLOQ	Assay limit of quantification
CI	Confidence interval
FIB	Fecal indicator bacteria
GC	Gene copies
MIQUE	Minimum Information for Publication of Quantitative Real-Time PCR Experiments
NF	Information not found
qPCR	Quantitative real-time PCR
ROQ	Range of quantification
RT-qPCR	Real-time quantitative reverse transcription PCR
sLOD	Sample limit of detection
sLOQ	Sample limit of quantification
T90	The duration of incubation time needed to obtain a 90% reduction from the initial concentration of the DNA marker
